# Supplementary material for: Neonatal antibiotic exposure impairs child growth during the first six years of life by perturbing intestinal microbial colonization
Source: Nat Commun. 2021 Jan 26;12:443. doi: 10.1038/s41467-020-20495-4 (PMC7838415; doi:10.1038/s41467-020-20495-4)
Supplement: Supplementary file 3 — Source Data [file 41467_2020_20495_MOESM3_ESM.xlsx]

## Sheet: Figure 1
sex	variable	group	years	z-score estimate	lower CI	upper CI
1	1	2	0.5	-0.01094	-0.12	0.09814		sex
1	1	2	1	0.04039	-0.07491	0.1557		1 = boys, 2 = girls
1	1	2	2	-0.1151	-0.2334	0.003143
1	1	2	3	-0.0639	-0.1807	0.05295		group
1	1	2	4	-0.01848	-0.1362	0.09927		1 = No AB and no Inf, 2= AB and no Inf, 3= AB and Inf
1	1	2	5	-0.0044	-0.1251	0.1162
1	1	2	6	-0.04839	-0.1737	0.0769		variable
1	1	3	0.5	-0.08646	-0.1908	0.01786		1 = Height, 2 = Weight
1	1	3	1	-0.1268	-0.2372	-0.01637
1	1	3	2	-0.1805	-0.2939	-0.06706
1	1	3	3	-0.1481	-0.2601	-0.03619
1	1	3	4	-0.1083	-0.2207	0.004005
1	1	3	5	-0.06544	-0.1802	0.04932
1	1	3	6	-0.05514	-0.1747	0.06445
1	1	1	0.5	0.02684	-0.01879	0.07247
1	1	1	1	0.05548	0.008955	0.102
1	1	1	2	-0.05104	-0.098	-0.00408
1	1	1	3	0.008558	-0.03815	0.05526
1	1	1	4	0.05545	0.008686	0.1022
1	1	1	5	0.05687	0.009718	0.104
1	1	1	6	0.0449	-0.00292	0.09273
2	1	2	0.5	-0.09442	-0.2203	0.0315
2	1	2	1	-0.1002	-0.2333	0.03282
2	1	2	2	-0.2216	-0.3573	-0.08577
2	1	2	3	-0.1253	-0.2585	0.007896
2	1	2	4	-0.07383	-0.2097	0.06203
2	1	2	5	-0.09429	-0.2329	0.04433
2	1	2	6	-0.05205	-0.1935	0.08945
2	1	3	0.5	-0.07705	-0.2006	0.0465
2	1	3	1	-0.00593	-0.1366	0.1247
2	1	3	2	-0.1171	-0.2499	0.01574
2	1	3	3	-0.07154	-0.2017	0.05861
2	1	3	4	-0.06727	-0.1999	0.06536
2	1	3	5	-0.05349	-0.1884	0.08142
2	1	3	6	-0.05112	-0.1888	0.0866
2	1	1	0.5	-0.05069	-0.09701	-0.00436
2	1	1	1	-0.02094	-0.0681	0.02622
2	1	1	2	-0.0758	-0.1233	-0.02835
2	1	1	3	-0.00237	-0.04945	0.04472
2	1	1	4	0.00811	-0.0393	0.05552
2	1	1	5	0.01538	-0.03233	0.06309
2	1	1	6	0.03029	-0.01779	0.07837
1	2	2	0.5	-0.0401	-0.1472	0.06703
1	2	2	1	-0.0069	-0.1202	0.1064
1	2	2	2	-0.1088	-0.2237	0.006014
1	2	2	3	0.00491	-0.108	0.1178
1	2	2	4	0.001861	-0.1129	0.1167
1	2	2	5	-0.1022	-0.2231	0.01874
1	2	2	6	-0.06958	-0.1992	0.06005
1	2	3	0.5	-0.00666	-0.1091	0.09578
1	2	3	1	-0.06205	-0.1705	0.04644
1	2	3	2	-0.1726	-0.2827	-0.06248
1	2	3	3	-0.05146	-0.1596	0.05664
1	2	3	4	-0.05757	-0.1669	0.05176
1	2	3	5	-0.106	-0.2205	0.008531
1	2	3	6	-0.06091	-0.1844	0.06257
1	2	1	0.5	0.09596	0.05204	0.1399
1	2	1	1	0.04509	0.000279	0.08991
1	2	1	2	-0.03059	-0.07563	0.01446
1	2	1	3	0.09437	0.04965	0.1391
1	2	1	4	0.09899	0.05409	0.1439
1	2	1	5	0.0326	-0.01312	0.07832
1	2	1	6	0.04918	0.002156	0.0962
2	2	2	0.5	0.02492	-0.1017	0.1515
2	2	2	1	0.04752	-0.08572	0.1808
2	2	2	2	-0.02715	-0.1605	0.1062
2	2	2	3	0.1677	0.03735	0.298
2	2	2	4	0.1233	-0.00811	0.2547
2	2	2	5	0.06235	-0.07576	0.2005
2	2	2	6	0.08765	-0.05648	0.2318
2	2	3	0.5	0.07555	-0.04866	0.1998
2	2	3	1	-0.00336	-0.1342	0.1275
2	2	3	2	0.01553	-0.1149	0.146
2	2	3	3	0.1663	0.03896	0.2936
2	2	3	4	0.07141	-0.05688	0.1997
2	2	3	5	0.01316	-0.121	0.1473
2	2	3	6	0.03286	-0.107	0.1728
2	2	1	0.5	0.051	0.0057	0.09629
2	2	1	1	0.01721	-0.02888	0.06331
2	2	1	2	-0.01363	-0.05968	0.03243
2	2	1	3	0.1534	0.1078	0.1991
2	2	1	4	0.09826	0.0525	0.144
2	2	1	5	0.05243	0.00591	0.09896
2	2	1	6	0.08283	0.03553	0.1301

## Sheet: Figure 2
sex	years	group	MAX	MEAN	MEDIAN	MIN	Q1	Q3
1	2	1	2.74536	-0.0308485	-0.0444202	-2.8655	-0.732366	0.705277		sex
1	2	2	2.50416	-0.0208442	0.0219538	-2.84258	-0.758707	0.683041		1 = boys, 2 = girls
1	2	3	2.94869	0.075662	0.143255	-2.78812	-0.619287	0.835683
1	2	4	2.82158	0.219717	0.180497	-2.43573	-0.435529	0.907647		group
1	3	1	2.7458	-0.00903915	0.0126081	-2.76864	-0.68921	0.701182		1=<Q1, 2=Q1-Med, 3=Med-Q3, 4=>Q3
1	3	2	2.74179	-0.0345297	0.0203316	-2.79463	-0.721707	0.670067
1	3	3	2.82867	0.0504123	0.0645717	-2.52992	-0.598402	0.801844
1	3	4	2.85648	0.193813	0.177656	-2.33016	-0.459994	0.930623
1	4	1	2.42005	-0.122218	-0.133003	-2.61781	-0.747632	0.531883
1	4	2	2.54619	-0.0782069	-0.0101002	-2.75668	-0.773863	0.617092
1	4	3	2.51001	-0.0152643	0.00147531	-2.66442	-0.694858	0.62633
1	4	4	2.78709	0.191245	0.187278	-2.58018	-0.52681	0.854577
1	5	1	2.28539	-0.16564	-0.130667	-2.69676	-0.823709	0.464122
1	5	2	2.67315	-0.0342076	-0.0340904	-2.60759	-0.710763	0.663704
1	5	3	2.56223	0.0127996	0.0019661	-2.61092	-0.684197	0.649834
1	5	4	2.94708	0.248406	0.279832	-2.34685	-0.478464	0.900673
1	6	1	2.4587	-0.106263	-0.156711	-2.63921	-0.74607	0.565151
1	6	2	2.73696	-0.0168653	-0.0295096	-2.49492	-0.743781	0.669768
1	6	3	2.86547	0.0065011	-0.0443699	-2.73426	-0.7119	0.729087
1	6	4	3.04151	0.352159	0.329319	-2.43007	-0.371992	1.02051
2	2	1	2.79209	0.0422702	0.0515998	-2.58567	-0.606489	0.761534
2	2	2	2.68946	0.0917033	0.0659044	-2.74795	-0.60431	0.865386
2	2	3	2.90938	0.136747	0.192861	-2.578	-0.567228	0.863235
2	2	4	2.62142	0.226125	0.296558	-2.34381	-0.396733	0.910105
2	3	1	2.65064	0.0199695	0.0510221	-2.6665	-0.651542	0.695897
2	3	2	2.67551	0.07082	0.0652351	-2.51338	-0.569453	0.78107
2	3	3	2.79275	0.0876913	0.105441	-2.67246	-0.625073	0.771397
2	3	4	2.96478	0.220805	0.243977	-2.53447	-0.456473	0.942661
2	4	1	2.36118	-0.0162836	-0.0215138	-2.416	-0.616294	0.60719
2	4	2	2.61174	0.0332945	0.0468267	-2.5096	-0.58803	0.699302
2	4	3	2.55772	0.0931595	0.0923218	-2.37213	-0.562834	0.707556
2	4	4	2.68772	0.174065	0.161767	-2.31492	-0.483347	0.819592
2	5	1	2.62311	0.000992177	-0.00948621	-2.61368	-0.687113	0.665407
2	5	2	2.74427	0.0115558	-0.0373465	-2.63388	-0.631961	0.737902
2	5	3	2.59215	0.0941544	0.094178	-2.48789	-0.577142	0.697585
2	5	4	2.75031	0.212779	0.158972	-2.37913	-0.478829	0.8598
2	6	1	2.67545	0.0129995	-0.0685535	-2.59718	-0.665969	0.719818
2	6	2	2.84031	0.0960634	0.00209634	-2.6305	-0.622298	0.768922
2	6	3	2.6782	0.117144	0.0487183	-2.58994	-0.587968	0.76435
2	6	4	2.9532	0.273638	0.291075	-2.53249	-0.490863	0.891964

## Sheet: Figure 3AB
Fig 3A and 3B
Data 1	distance matrix
	15.1M	157.1M	166.1M	258.1M	104.1M	135.1M	139.1M	20.1M	87.1M	15.6M	151.6M	165.6M	166.6M	193.6M	72.6M	84.6M	126.6M	184.6M	20.6M	21.6M	68.6M	15.12M	151.12M	166.12M	200.12M	84.12M	86.12M	122.12M	128.12M	138.12M	142.12M	144.12M	148.12M	20.12M	92.12M	165.24M	166.24M	193.24M	200.24M	32.24M	72.24M	10.24M	13.24M	135.24M	139.24M	142.24M	148.24M	184.24M	20.24M
15.1M	0	0.463249	0.40241	0.541207	0.3846	0.421598	0.583501	0.588262	0.566898	0.531098	0.52181	0.461114	0.388223	0.510473	0.59909	0.59584	0.331139	0.504512	0.566684	0.43337	0.45219	0.327815	0.518306	0.540065	0.549943	0.316038	0.532226	0.534959	0.52721	0.468841	0.435074	0.421942	0.553953	0.499305	0.490313	0.428959	0.523064	0.583517	0.520839	0.609501	0.501805	0.525594	0.598083	0.512321	0.557295	0.604657	0.487871	0.533397	0.528892
157.1M	0.463249	0	0.193579	0.665968	0.312392	0.197634	0.68218	0.656222	0.654686	0.607431	0.618258	0.598693	0.528779	0.444536	0.674003	0.652282	0.359328	0.53141	0.491355	0.486917	0.523851	0.428995	0.557206	0.576414	0.573696	0.537092	0.366502	0.444769	0.507297	0.395818	0.313741	0.508127	0.639127	0.57413	0.519982	0.44966	0.553886	0.610557	0.608583	0.562908	0.617681	0.562121	0.633931	0.549108	0.59538	0.602042	0.564172	0.58607	0.61412
166.1M	0.40241	0.193579	0	0.609891	0.284329	0.0338908	0.604789	0.627481	0.622235	0.581303	0.558224	0.559926	0.476918	0.591025	0.64276	0.636037	0.38826	0.517623	0.595589	0.429635	0.471251	0.442835	0.498362	0.521438	0.498075	0.473752	0.530113	0.511842	0.487187	0.401224	0.38731	0.451367	0.576366	0.521897	0.480499	0.395145	0.480854	0.538097	0.54412	0.530112	0.578526	0.491427	0.556828	0.46913	0.528869	0.539965	0.490758	0.525091	0.545878
258.1M	0.541207	0.665968	0.609891	0	0.408035	0.627616	0.0855233	0.0655769	0.13815	0.101172	0.153431	0.281586	0.307188	0.275544	0.0822181	0.0783661	0.373914	0.266992	0.320965	0.248774	0.202814	0.528788	0.485588	0.48194	0.608977	0.565034	0.52304	0.557687	0.599932	0.61888	0.584463	0.214716	0.302111	0.280784	0.43397	0.490798	0.569042	0.640478	0.328377	0.669661	0.685107	0.514882	0.661296	0.575955	0.54875	0.68368	0.564274	0.401008	0.340151
104.1M	0.3846	0.312392	0.284329	0.408035	0	0.297916	0.445877	0.416316	0.42922	0.372184	0.382961	0.359016	0.272425	0.380307	0.447754	0.439199	0.173946	0.319449	0.380278	0.243426	0.270458	0.369185	0.356534	0.346063	0.470807	0.44252	0.365169	0.394131	0.445177	0.389299	0.303931	0.276447	0.386041	0.327468	0.285349	0.31614	0.437792	0.507946	0.357588	0.499899	0.567452	0.379793	0.533222	0.440689	0.41834	0.550388	0.458602	0.342773	0.369269
135.1M	0.421598	0.197634	0.0338908	0.627616	0.297916	0	0.621799	0.640084	0.617283	0.594516	0.571357	0.554917	0.482245	0.602976	0.6556	0.649156	0.399577	0.528408	0.608519	0.444098	0.483551	0.454719	0.510343	0.532884	0.511516	0.489808	0.54071	0.522763	0.50028	0.39934	0.398082	0.468985	0.592208	0.53703	0.494419	0.403564	0.47959	0.551351	0.553062	0.529484	0.577587	0.506725	0.572037	0.484274	0.544475	0.544326	0.506225	0.538289	0.560473
139.1M	0.583501	0.68218	0.604789	0.0855233	0.445877	0.621799	0	0.0584491	0.161295	0.137618	0.171621	0.317837	0.359461	0.320438	0.0533227	0.0717554	0.429108	0.270739	0.337507	0.271667	0.214255	0.555197	0.513981	0.491261	0.606388	0.606921	0.550586	0.564784	0.607365	0.625639	0.591287	0.237493	0.323381	0.301671	0.438891	0.505799	0.570798	0.642894	0.358475	0.677397	0.707236	0.517983	0.663989	0.578798	0.564945	0.692676	0.589729	0.4081	0.354322
20.1M	0.588262	0.656222	0.627481	0.0655769	0.416316	0.640084	0.0584491	0	0.1408	0.110706	0.172337	0.298441	0.340838	0.292777	0.0375451	0.034333	0.393549	0.257358	0.311322	0.267496	0.208642	0.541286	0.504171	0.482956	0.612539	0.609577	0.519097	0.53739	0.581337	0.60938	0.574471	0.229752	0.316294	0.299986	0.441657	0.501134	0.574745	0.646402	0.352076	0.676107	0.706135	0.521204	0.669656	0.592498	0.563329	0.692472	0.596864	0.403617	0.357417
87.1M	0.566898	0.654686	0.622235	0.13815	0.42922	0.617283	0.161295	0.1408	0	0.163921	0.185242	0.254183	0.31166	0.25925	0.15968	0.142971	0.369028	0.233249	0.296857	0.281082	0.197147	0.490887	0.498392	0.481572	0.605643	0.579038	0.51494	0.522248	0.568517	0.599877	0.557984	0.239436	0.311313	0.294565	0.437042	0.494133	0.551794	0.638095	0.336408	0.665431	0.66751	0.513412	0.661615	0.588919	0.559757	0.684147	0.562179	0.397114	0.340562
15.6M	0.531098	0.607431	0.581303	0.101172	0.372184	0.594516	0.137618	0.110706	0.163921	0	0.109789	0.264424	0.291735	0.254683	0.115541	0.107945	0.330534	0.213379	0.288432	0.201065	0.160156	0.485219	0.489572	0.450035	0.593452	0.557473	0.473247	0.509577	0.562921	0.532944	0.517697	0.176069	0.303713	0.249992	0.396885	0.438391	0.553841	0.625198	0.321431	0.648611	0.689204	0.503601	0.645057	0.554128	0.540423	0.666176	0.574989	0.388127	0.338534
151.6M	0.52181	0.618258	0.558224	0.153431	0.382961	0.571357	0.171621	0.172337	0.185242	0.109789	0	0.196792	0.205875	0.27168	0.170544	0.16275	0.357897	0.157686	0.222709	0.208322	0.147002	0.431948	0.401618	0.378115	0.49806	0.459248	0.46885	0.445199	0.519348	0.521837	0.439782	0.159147	0.211916	0.175954	0.32456	0.401109	0.460637	0.534541	0.237463	0.579843	0.612671	0.406552	0.551432	0.464651	0.454934	0.578657	0.477506	0.296801	0.243394
165.6M	0.461114	0.598693	0.559926	0.281586	0.359016	0.554917	0.317837	0.298441	0.254183	0.264424	0.196792	0	0.109164	0.212749	0.308939	0.297	0.256603	0.193144	0.162677	0.274913	0.214806	0.326243	0.313093	0.294337	0.429539	0.352093	0.375284	0.347919	0.428705	0.452488	0.386473	0.237177	0.157707	0.104937	0.237666	0.356856	0.373809	0.465042	0.165427	0.494395	0.478471	0.339004	0.479264	0.40387	0.376033	0.499804	0.376138	0.223438	0.165357
166.6M	0.388223	0.528779	0.476918	0.307188	0.272425	0.482245	0.359461	0.340838	0.31166	0.291735	0.205875	0.109164	0	0.249434	0.361728	0.350339	0.19762	0.17665	0.223096	0.248155	0.19625	0.282967	0.306175	0.299875	0.422262	0.311209	0.375257	0.359314	0.443197	0.423194	0.344845	0.204919	0.206062	0.144187	0.242024	0.2962	0.380046	0.457244	0.177585	0.494791	0.476429	0.331403	0.483593	0.392834	0.370273	0.495937	0.376042	0.22211	0.193256
193.6M	0.510473	0.444536	0.591025	0.275544	0.380307	0.602976	0.320438	0.292777	0.25925	0.254683	0.27168	0.212749	0.249434	0	0.30406	0.279287	0.255184	0.213253	0.143165	0.279946	0.226694	0.390838	0.479731	0.457946	0.586765	0.519263	0.308265	0.410151	0.541009	0.538943	0.415402	0.252837	0.299983	0.249661	0.390538	0.463558	0.552661	0.623878	0.318044	0.645509	0.633226	0.49941	0.64629	0.559417	0.542102	0.66524	0.540092	0.383866	0.325793
72.6M	0.59909	0.674003	0.64276	0.0822181	0.447754	0.6556	0.0533227	0.0375451	0.15968	0.115541	0.170544	0.308939	0.361728	0.30406	0	0.0262002	0.404073	0.270289	0.326578	0.279881	0.232132	0.555929	0.529876	0.491644	0.621417	0.623651	0.535035	0.546352	0.590305	0.615524	0.58353	0.249292	0.330841	0.312074	0.448804	0.525201	0.582408	0.655704	0.36624	0.700577	0.711455	0.527878	0.672674	0.597889	0.581229	0.699241	0.601767	0.411169	0.363429
84.6M	0.59584	0.652282	0.636037	0.0783661	0.439199	0.649156	0.0717554	0.034333	0.142971	0.107945	0.16275	0.297	0.350339	0.279287	0.0262002	0	0.382912	0.246614	0.300953	0.275593	0.221629	0.530427	0.519143	0.48104	0.614595	0.615916	0.510856	0.521049	0.57083	0.599663	0.558029	0.238013	0.323917	0.300717	0.437803	0.513665	0.575387	0.647919	0.359838	0.690242	0.706034	0.522364	0.66735	0.590198	0.572354	0.690987	0.594285	0.405511	0.35827
126.6M	0.331139	0.359328	0.38826	0.373914	0.173946	0.399577	0.429108	0.393549	0.369028	0.330534	0.357897	0.256603	0.19762	0.255184	0.404073	0.382912	0	0.265855	0.306173	0.217112	0.25584	0.307795	0.414574	0.384757	0.526943	0.417642	0.354784	0.383244	0.472486	0.411067	0.293307	0.260555	0.370241	0.295491	0.324363	0.368176	0.48648	0.555377	0.332097	0.583229	0.548837	0.432984	0.575233	0.488162	0.471849	0.595344	0.472007	0.34457	0.340947
184.6M	0.504512	0.53141	0.517623	0.266992	0.319449	0.528408	0.270739	0.257358	0.233249	0.213379	0.157686	0.193144	0.17665	0.213253	0.270289	0.246614	0.265855	0	0.180264	0.181735	0.0964312	0.361202	0.398204	0.375731	0.495252	0.469643	0.399288	0.39198	0.468837	0.456032	0.372807	0.149282	0.214854	0.163689	0.314009	0.356225	0.461378	0.526073	0.224737	0.554533	0.595201	0.403901	0.560599	0.464662	0.44889	0.579569	0.486333	0.295314	0.239287
20.6M	0.566684	0.491355	0.595589	0.320965	0.380278	0.608519	0.337507	0.311322	0.296857	0.288432	0.222709	0.162677	0.223096	0.143165	0.326578	0.300953	0.306173	0.180264	0	0.290766	0.23589	0.375202	0.35625	0.342441	0.4673	0.450384	0.282685	0.283819	0.442565	0.479303	0.307685	0.255523	0.171165	0.148021	0.267827	0.399269	0.42106	0.499245	0.209928	0.520505	0.57291	0.373967	0.521232	0.435939	0.410256	0.53833	0.443594	0.251866	0.212213
21.6M	0.43337	0.486917	0.429635	0.248774	0.243426	0.444098	0.271667	0.267496	0.281082	0.201065	0.208322	0.274913	0.248155	0.279946	0.279881	0.275593	0.217112	0.181735	0.290766	0	0.125146	0.488714	0.463648	0.436184	0.562811	0.52625	0.475504	0.510359	0.555139	0.466932	0.424253	0.11874	0.274592	0.238832	0.389803	0.392253	0.524024	0.596802	0.285051	0.641881	0.661633	0.468839	0.615746	0.519519	0.51135	0.641109	0.541891	0.355187	0.304849
68.6M	0.45219	0.523851	0.471251	0.202814	0.270458	0.483551	0.214255	0.208642	0.197147	0.160156	0.147002	0.214806	0.19625	0.226694	0.232132	0.221629	0.25584	0.0964312	0.23589	0.125146	0	0.424912	0.42197	0.397938	0.52676	0.49253	0.437825	0.457925	0.515103	0.460102	0.41469	0.0744829	0.239048	0.191037	0.34446	0.370471	0.491556	0.556459	0.248718	0.576847	0.624472	0.435465	0.589536	0.500274	0.476787	0.606481	0.516174	0.321867	0.271934
15.12M	0.327815	0.428995	0.442835	0.528788	0.369185	0.454719	0.555197	0.541286	0.490887	0.485219	0.431948	0.326243	0.282967	0.390838	0.555929	0.530427	0.307795	0.361202	0.375202	0.488714	0.424912	0	0.363607	0.386233	0.389394	0.238245	0.337635	0.264969	0.353587	0.335523	0.290313	0.453051	0.427537	0.338362	0.261688	0.230648	0.372017	0.427267	0.405322	0.42496	0.356703	0.330444	0.45547	0.323899	0.405507	0.453445	0.344937	0.386305	0.396987
151.12M	0.518306	0.557206	0.498362	0.485588	0.356534	0.510343	0.513981	0.504171	0.498392	0.489572	0.401618	0.313093	0.306175	0.479731	0.529876	0.519143	0.414574	0.398204	0.35625	0.463648	0.42197	0.363607	0	0.102825	0.178041	0.241453	0.30043	0.246074	0.221539	0.298706	0.27063	0.418609	0.223367	0.276402	0.181863	0.292492	0.1353	0.215096	0.280343	0.243795	0.356367	0.12604	0.224871	0.177008	0.115005	0.240635	0.146371	0.156624	0.205641
166.12M	0.540065	0.576414	0.521438	0.48194	0.346063	0.532884	0.491261	0.482956	0.481572	0.450035	0.378115	0.294337	0.299875	0.457946	0.491644	0.48104	0.384757	0.375731	0.342441	0.436184	0.397938	0.386233	0.102825	0	0.220728	0.299746	0.29775	0.270901	0.207473	0.273579	0.294122	0.402097	0.231643	0.267068	0.165282	0.325095	0.193341	0.251221	0.281806	0.281409	0.396243	0.175538	0.258125	0.227337	0.177632	0.304385	0.215042	0.152124	0.202355
200.12M	0.549943	0.573696	0.498075	0.608977	0.470807	0.511516	0.606388	0.612539	0.605643	0.593452	0.49806	0.429539	0.422262	0.586765	0.621417	0.614595	0.526943	0.495252	0.4673	0.562811	0.52676	0.389394	0.178041	0.220728	0	0.284408	0.42378	0.281941	0.227192	0.330045	0.320977	0.522857	0.332163	0.379258	0.283564	0.32869	0.0987302	0.103852	0.38792	0.165203	0.360172	0.173441	0.111585	0.136708	0.1231	0.163481	0.112997	0.237271	0.301425
84.12M	0.316038	0.537092	0.473752	0.565034	0.44252	0.489808	0.606921	0.609577	0.579038	0.557473	0.459248	0.352093	0.311209	0.519263	0.623651	0.615916	0.417642	0.469643	0.450384	0.52625	0.49253	0.238245	0.241453	0.299746	0.284408	0	0.41427	0.323649	0.341371	0.341898	0.305772	0.474861	0.309982	0.360622	0.287577	0.335021	0.259742	0.31145	0.357609	0.332781	0.296048	0.250219	0.328359	0.243654	0.27192	0.311344	0.214105	0.291826	0.308699
86.12M	0.532226	0.366502	0.530113	0.52304	0.365169	0.54071	0.550586	0.519097	0.51494	0.473247	0.46885	0.375284	0.375257	0.308265	0.535035	0.510856	0.354784	0.399288	0.282685	0.475504	0.437825	0.337635	0.30043	0.29775	0.42378	0.41427	0	0.239128	0.322849	0.306433	0.247521	0.445236	0.383353	0.349735	0.28456	0.336119	0.384353	0.452592	0.392933	0.454069	0.526109	0.344372	0.467856	0.386029	0.364697	0.497021	0.409065	0.354602	0.38557
122.12M	0.534959	0.444769	0.511842	0.557687	0.394131	0.522763	0.564784	0.53739	0.522248	0.509577	0.445199	0.347919	0.359314	0.410151	0.546352	0.521049	0.383244	0.39198	0.283819	0.510359	0.457925	0.264969	0.246074	0.270901	0.281941	0.323649	0.239128	0	0.29664	0.334275	0.192343	0.456084	0.319455	0.290289	0.1861	0.241396	0.239187	0.33729	0.33416	0.346475	0.377455	0.210601	0.365879	0.238008	0.281632	0.314635	0.258936	0.253542	0.298841
128.12M	0.52721	0.507297	0.487187	0.599932	0.445177	0.50028	0.607365	0.581337	0.568517	0.562921	0.519348	0.428705	0.443197	0.541009	0.590305	0.57083	0.472486	0.468837	0.442565	0.555139	0.515103	0.353587	0.221539	0.207473	0.227192	0.341371	0.322849	0.29664	0	0.181155	0.312348	0.520764	0.39972	0.412737	0.328201	0.339093	0.211172	0.254229	0.42635	0.256034	0.373062	0.285811	0.262569	0.265141	0.262629	0.296493	0.228053	0.304353	0.368316
138.12M	0.468841	0.395818	0.401224	0.61888	0.389299	0.39934	0.625639	0.60938	0.599877	0.532944	0.521837	0.452488	0.423194	0.538943	0.615524	0.599663	0.411067	0.456032	0.479303	0.466932	0.460102	0.335523	0.298706	0.273579	0.330045	0.341898	0.306433	0.334275	0.181155	0	0.268826	0.469715	0.456611	0.429238	0.347927	0.299985	0.313542	0.361226	0.461312	0.309365	0.407449	0.34576	0.370088	0.30524	0.342831	0.356744	0.322803	0.363175	0.419913
142.12M	0.435074	0.313741	0.38731	0.584463	0.303931	0.398082	0.591287	0.574471	0.557984	0.517697	0.439782	0.386473	0.344845	0.415402	0.58353	0.558029	0.293307	0.372807	0.307685	0.424253	0.41469	0.290313	0.27063	0.294122	0.320977	0.305772	0.247521	0.192343	0.312348	0.268826	0	0.410573	0.358367	0.352984	0.257967	0.291482	0.285823	0.351777	0.371189	0.368465	0.455025	0.288121	0.367426	0.292296	0.309483	0.402466	0.306834	0.317274	0.34122
144.12M	0.421942	0.508127	0.451367	0.214716	0.276447	0.468985	0.237493	0.229752	0.239436	0.176069	0.159147	0.237177	0.204919	0.252837	0.249292	0.238013	0.260555	0.149282	0.255523	0.11874	0.0744829	0.453051	0.418609	0.402097	0.522857	0.474861	0.445236	0.456084	0.520764	0.469715	0.410573	0	0.221437	0.196336	0.351621	0.367055	0.477378	0.55885	0.242664	0.584213	0.619495	0.434479	0.584818	0.490711	0.474141	0.586572	0.504389	0.314524	0.27834
148.12M	0.553953	0.639127	0.576366	0.302111	0.386041	0.592208	0.323381	0.316294	0.311313	0.303713	0.211916	0.157707	0.206062	0.299983	0.330841	0.323917	0.370241	0.214854	0.171165	0.274592	0.239048	0.427537	0.223367	0.231643	0.332163	0.309982	0.383353	0.319455	0.39972	0.456611	0.358367	0.221437	0	0.108703	0.201336	0.371376	0.293713	0.362702	0.134433	0.402142	0.477505	0.233542	0.379083	0.302204	0.268641	0.39282	0.29395	0.139666	0.0960503
20.12M	0.499305	0.57413	0.521897	0.280784	0.327468	0.53703	0.301671	0.299986	0.294565	0.249992	0.175954	0.104937	0.144187	0.249661	0.312074	0.300717	0.295491	0.163689	0.148021	0.238832	0.191037	0.338362	0.276402	0.267068	0.379258	0.360622	0.349735	0.290289	0.412737	0.429238	0.352984	0.196336	0.108703	0	0.172459	0.292103	0.339194	0.418956	0.123397	0.450022	0.50624	0.274458	0.445109	0.332217	0.33101	0.450593	0.355683	0.182603	0.120539
92.12M	0.490313	0.519982	0.480499	0.43397	0.285349	0.494419	0.438891	0.441657	0.437042	0.396885	0.32456	0.237666	0.242024	0.390538	0.448804	0.437803	0.324363	0.314009	0.267827	0.389803	0.34446	0.261688	0.181863	0.165282	0.283564	0.287577	0.28456	0.1861	0.328201	0.347927	0.257967	0.351621	0.201336	0.172459	0	0.224371	0.248544	0.314289	0.229247	0.341321	0.430463	0.146537	0.336711	0.206813	0.233574	0.35537	0.260057	0.174624	0.195765
165.24M	0.428959	0.44966	0.395145	0.490798	0.31614	0.403564	0.505799	0.501134	0.494133	0.438391	0.401109	0.356856	0.2962	0.463558	0.525201	0.513665	0.368176	0.356225	0.399269	0.392253	0.370471	0.230648	0.292492	0.325095	0.32869	0.335021	0.336119	0.241396	0.339093	0.299985	0.291482	0.367055	0.371376	0.292103	0.224371	0	0.280793	0.366596	0.333761	0.385817	0.435105	0.244957	0.398499	0.24246	0.318852	0.39512	0.316377	0.317254	0.352264
166.24M	0.523064	0.553886	0.480854	0.569042	0.437792	0.47959	0.570798	0.574745	0.551794	0.553841	0.460637	0.373809	0.380046	0.552661	0.582408	0.575387	0.48648	0.461378	0.42106	0.524024	0.491556	0.372017	0.1353	0.193341	0.0987302	0.259742	0.384353	0.239187	0.211172	0.313542	0.285823	0.477378	0.293713	0.339194	0.248544	0.280793	0	0.159237	0.334233	0.196965	0.329393	0.155102	0.182355	0.146153	0.148428	0.174525	0.077698	0.18898	0.257679
193.24M	0.583517	0.610557	0.538097	0.640478	0.507946	0.551351	0.642894	0.646402	0.638095	0.625198	0.534541	0.465042	0.457244	0.623878	0.655704	0.647919	0.555377	0.526073	0.499245	0.596802	0.556459	0.427267	0.215096	0.251221	0.103852	0.31145	0.452592	0.33729	0.254229	0.361226	0.351777	0.55885	0.362702	0.418956	0.314289	0.366596	0.159237	0	0.430868	0.152409	0.410747	0.19748	0.0799687	0.159203	0.116991	0.187036	0.157934	0.301776	0.33906
200.24M	0.520839	0.608583	0.54412	0.328377	0.357588	0.553062	0.358475	0.352076	0.336408	0.321431	0.237463	0.165427	0.177585	0.318044	0.36624	0.359838	0.332097	0.224737	0.209928	0.285051	0.248718	0.405322	0.280343	0.281806	0.38792	0.357609	0.392933	0.33416	0.42635	0.461312	0.371189	0.242664	0.134433	0.123397	0.229247	0.333761	0.334233	0.430868	0	0.461812	0.494862	0.295176	0.453847	0.359667	0.337741	0.458042	0.354803	0.173058	0.117892
32.24M	0.609501	0.562908	0.530112	0.669661	0.499899	0.529484	0.677397	0.676107	0.665431	0.648611	0.579843	0.494395	0.494791	0.645509	0.700577	0.690242	0.583229	0.554533	0.520505	0.641881	0.576847	0.42496	0.243795	0.281409	0.165203	0.332781	0.454069	0.346475	0.256034	0.309365	0.368465	0.584213	0.402142	0.450022	0.341321	0.385817	0.196965	0.152409	0.461812	0	0.383063	0.278724	0.209317	0.256553	0.198015	0.231794	0.218442	0.333568	0.380177
72.24M	0.501805	0.617681	0.578526	0.685107	0.567452	0.577587	0.707236	0.706135	0.66751	0.689204	0.612671	0.478471	0.476429	0.633226	0.711455	0.706034	0.548837	0.595201	0.57291	0.661633	0.624472	0.356703	0.356367	0.396243	0.360172	0.296048	0.526109	0.377455	0.373062	0.407449	0.455025	0.619495	0.477505	0.50624	0.430463	0.435105	0.329393	0.410747	0.494862	0.383063	0	0.375849	0.42994	0.368203	0.3893	0.275811	0.295344	0.381439	0.429807
10.24M	0.525594	0.562121	0.491427	0.514882	0.379793	0.506725	0.517983	0.521204	0.513412	0.503601	0.406552	0.339004	0.331403	0.49941	0.527878	0.522364	0.432984	0.403901	0.373967	0.468839	0.435465	0.330444	0.12604	0.175538	0.173441	0.250219	0.344372	0.210601	0.285811	0.34576	0.288121	0.434479	0.233542	0.274458	0.146537	0.244957	0.155102	0.19748	0.295176	0.278724	0.375849	0	0.220376	0.0799467	0.117474	0.231813	0.155393	0.170412	0.209032
13.24M	0.598083	0.633931	0.556828	0.661296	0.533222	0.572037	0.663989	0.669656	0.661615	0.645057	0.551432	0.479264	0.483593	0.64629	0.672674	0.66735	0.575233	0.560599	0.521232	0.615746	0.589536	0.45547	0.224871	0.258125	0.111585	0.328359	0.467856	0.365879	0.262569	0.370088	0.367426	0.584818	0.379083	0.445109	0.336711	0.398499	0.182355	0.0799687	0.453847	0.209317	0.42994	0.220376	0	0.175784	0.15097	0.204008	0.170326	0.319407	0.36511
135.24M	0.512321	0.549108	0.46913	0.575955	0.440689	0.484274	0.578798	0.592498	0.588919	0.554128	0.464651	0.40387	0.392834	0.559417	0.597889	0.590198	0.488162	0.464662	0.435939	0.519519	0.500274	0.323899	0.177008	0.227337	0.136708	0.243654	0.386029	0.238008	0.265141	0.30524	0.292296	0.490711	0.302204	0.332217	0.206813	0.24246	0.146153	0.159203	0.359667	0.256553	0.368203	0.0799467	0.175784	0	0.134013	0.183505	0.133097	0.228935	0.275331
139.24M	0.557295	0.59538	0.528869	0.54875	0.41834	0.544475	0.564945	0.563329	0.559757	0.540423	0.454934	0.376033	0.370273	0.542102	0.581229	0.572354	0.471849	0.44889	0.410256	0.51135	0.476787	0.405507	0.115005	0.177632	0.1231	0.27192	0.364697	0.281632	0.262629	0.342831	0.309483	0.474141	0.268641	0.33101	0.233574	0.318852	0.148428	0.116991	0.337741	0.198015	0.3893	0.117474	0.15097	0.134013	0	0.199488	0.143091	0.21354	0.250914
142.24M	0.604657	0.602042	0.539965	0.68368	0.550388	0.544326	0.692676	0.692472	0.684147	0.666176	0.578657	0.499804	0.495937	0.66524	0.699241	0.690987	0.595344	0.579569	0.53833	0.641109	0.606481	0.453445	0.240635	0.304385	0.163481	0.311344	0.497021	0.314635	0.296493	0.356744	0.402466	0.586572	0.39282	0.450593	0.35537	0.39512	0.174525	0.187036	0.458042	0.231794	0.275811	0.231813	0.204008	0.183505	0.199488	0	0.155736	0.314659	0.378245
148.24M	0.487871	0.564172	0.490758	0.564274	0.458602	0.506225	0.589729	0.596864	0.562179	0.574989	0.477506	0.376138	0.376042	0.540092	0.601767	0.594285	0.472007	0.486333	0.443594	0.541891	0.516174	0.344937	0.146371	0.215042	0.112997	0.214105	0.409065	0.258936	0.228053	0.322803	0.306834	0.504389	0.29395	0.355683	0.260057	0.316377	0.077698	0.157934	0.354803	0.218442	0.295344	0.155393	0.170326	0.133097	0.143091	0.155736	0	0.219321	0.267295
184.24M	0.533397	0.58607	0.525091	0.401008	0.342773	0.538289	0.4081	0.403617	0.397114	0.388127	0.296801	0.223438	0.22211	0.383866	0.411169	0.405511	0.34457	0.295314	0.251866	0.355187	0.321867	0.386305	0.156624	0.152124	0.237271	0.291826	0.354602	0.253542	0.304353	0.363175	0.317274	0.314524	0.139666	0.182603	0.174624	0.317254	0.18898	0.301776	0.173058	0.333568	0.381439	0.170412	0.319407	0.228935	0.21354	0.314659	0.219321	0	0.0956728
20.24M	0.528892	0.61412	0.545878	0.340151	0.369269	0.560473	0.354322	0.357417	0.340562	0.338534	0.243394	0.165357	0.193256	0.325793	0.363429	0.35827	0.340947	0.239287	0.212213	0.304849	0.271934	0.396987	0.205641	0.202355	0.301425	0.308699	0.38557	0.298841	0.368316	0.419913	0.34122	0.27834	0.0960503	0.120539	0.195765	0.352264	0.257679	0.33906	0.117892	0.380177	0.429807	0.209032	0.36511	0.275331	0.250914	0.378245	0.267295	0.0956728	0
21.24M	0.520623	0.597321	0.54359	0.433733	0.349977	0.558464	0.469533	0.462127	0.431305	0.426255	0.354087	0.242982	0.244863	0.409548	0.472098	0.462378	0.337077	0.344265	0.308297	0.416224	0.370883	0.358876	0.173012	0.174133	0.275026	0.267782	0.359289	0.205941	0.345662	0.395194	0.321625	0.360925	0.17945	0.206309	0.146722	0.310697	0.229354	0.31565	0.217889	0.345913	0.342391	0.183574	0.339881	0.251836	0.234876	0.285283	0.212078	0.128054	0.155501
8.24M	0.558616	0.58797	0.519694	0.577998	0.447847	0.536352	0.584247	0.583791	0.575403	0.565431	0.478379	0.406099	0.403385	0.56691	0.594232	0.587323	0.493714	0.472238	0.432317	0.536842	0.495747	0.40813	0.164069	0.197579	0.0825774	0.295966	0.399692	0.253324	0.246252	0.345161	0.310149	0.489171	0.302624	0.354673	0.257172	0.310207	0.113345	0.126132	0.355378	0.1785	0.365514	0.153494	0.15154	0.15829	0.0935678	0.19404	0.132956	0.208627	0.26889
9.24M	0.538373	0.618614	0.557157	0.417026	0.365516	0.571878	0.455844	0.443634	0.422877	0.430483	0.33941	0.24618	0.237738	0.407443	0.456529	0.450599	0.346856	0.339809	0.294192	0.400059	0.362607	0.395238	0.175303	0.180794	0.26807	0.274346	0.384767	0.241975	0.350943	0.408548	0.342392	0.350214	0.164202	0.209934	0.189494	0.336691	0.216918	0.319817	0.200803	0.35294	0.354107	0.187212	0.343439	0.251981	0.228487	0.295523	0.214217	0.0871954	0.126193
92.24M	0.462813	0.447183	0.424863	0.582151	0.387454	0.438379	0.588177	0.592952	0.589021	0.513246	0.454493	0.397804	0.355844	0.519118	0.603712	0.592533	0.433684	0.420929	0.410652	0.459048	0.450605	0.280166	0.24048	0.277433	0.25339	0.22294	0.333916	0.224248	0.300458	0.237222	0.236206	0.445369	0.314298	0.318795	0.208656	0.214307	0.232635	0.291544	0.34822	0.286811	0.380257	0.223075	0.320448	0.197255	0.264436	0.28651	0.234769	0.271499	0.298968
Data 2	pcoa results
Eigvals	53
2.29454	0.984677	0.340964	0.300044	0.17701	0.125344	0.114019	0.0972497	0.0862912	0.0624911	0.0530942	0.0364495	0.0336037	0.0246301	0.0222867	0.0206308	0.0153234	0.0139018	0.0126663	0.00877657	0.00637296	0.00611602	0.00493367	0.00315486	0.00211698	0.00176068	8.69385e-05	0	0	0	0	0	0	0	0	0	0	0	0	0	0	0	0	0	0	0	0	0	0	0
Proportion explained	53
0.473244	0.203088	0.0703232	0.0618835	0.036508	0.025852	0.0235162	0.0200575	0.0177974	0.0128887	0.0109506	0.00751764	0.00693069	0.00507992	0.0045966	0.00425505	0.00316043	0.00286721	0.00261239	0.00181015	0.00131441	0.00126142	0.00101756	0.000650684	0.000436623	0.000363137	1.79309e-05	0	0	0	0	0	0	0	0	0	0	0	0	0	0	0	0	0	0	0	0	0	0	0
Species	0	0
Site	53	53
15.1M	-0.015957	-0.280992	-0.0785656	0.264085	-0.0513859	-0.0599387	0.0962619	0.055817	-0.0233811	-0.053196	-0.0105169	0.0156662	0.0545966	-0.00888797	-0.00104794	-0.011918	-9.13412e-05	-0.0178046	-0.00767201	-0.00126529	-0.00339572	0.00136933	-0.000698492	-0.00574767	-0.00100969	-0.00216031	0.00161575	0	0	0	0	0	0	0	0	0	0	0	0	0	0	0	0	0	0	0	0	0	0
157.1M	0.0419468	-0.448963	0.106066	-0.119624	-0.0326222	0.0581301	-0.0498044	0.0710874	0.015863	-0.0250471	0.0288595	-0.0106263	0.00336059	0.010387	0.00115935	-0.000414678	0.00938709	0.00786742	0.00420578	-0.00526333	-0.00212665	-0.000826658	0.00504303	0.000714273	0.00325892	-7.58346e-05	0.000175496	0	0	0	0	0	0	0	0	0	0	0	0	0	0	0	0	0	0	0	0	0	0
166.1M	0.0625857	-0.370111	-0.171114	-0.0561165	0.0251354	0.026219	-0.0432834	0.0203505	-0.0112464	-9.97215e-05	-0.00400696	-0.00772346	-0.0213668	0.000649604	-0.00806064	-0.0125519	-0.0116002	0.0229018	-0.0179459	0.0160149	0.00672058	0.00898522	-0.00924423	0.00655856	0.00147058	0.00159476	-0.00214587	0	0	0	0	0	0	0	0	0	0	0	0	0	0	0	0	0	0	0	0	0	0
258.1M	-0.342923	0.0712956	-0.0769278	0.0254807	-0.0462369	0.0101256	0.00530166	0.0208633	-0.0524126	-0.0317258	0.0608848	0.0142959	-0.0041515	0.0176541	0.00953452	0.00262743	-0.00737316	0.0327534	0.00818478	-0.00791708	0.00849636	0.00826998	-0.0128363	0.000947721	0.00632277	0.000500191	0.000755044	0	0	0	0	0	0	0	0	0	0	0	0	0	0	0	0	0	0	0	0	0	0
104.1M	-0.0790308	-0.196672	-0.029417	-0.0521577	0.0816433	0.053132	0.0374101	-0.0581487	-0.113796	0.0266008	0.0307468	-0.0219872	0.0202186	-0.0135524	-0.0174073	-0.00484499	-0.00703264	0.00336907	0.00227614	-0.00742542	-0.0163562	-0.000352959	0.00310174	-0.00157727	-0.000706633	-0.00175532	0.00212469	0	0	0	0	0	0	0	0	0	0	0	0	0	0	0	0	0	0	0	0	0	0
135.1M	0.0661409	-0.380613	-0.17064	-0.0549198	0.0178793	0.0431084	-0.0537204	0.00207877	0.00848112	0.0418445	0.00224963	0.0126981	-0.0475337	-0.0150517	0.0140342	0.0174423	0.0100586	-0.0188794	0.00366655	-0.00859617	0.00311812	-0.00834446	0.00963415	-0.00279734	-0.00470274	-0.0011227	-0.000154758	0	0	0	0	0	0	0	0	0	0	0	0	0	0	0	0	0	0	0	0	0	0
139.1M	-0.346972	0.079367	-0.109816	-0.0346518	-0.0634391	-0.0161816	-0.0416332	0.0236964	-0.0187652	-0.0178728	0.019416	-0.00495955	-0.0194422	-0.00832244	-0.0228985	-0.0368782	0.0017216	-0.0292862	0.000574138	0.0226441	0.00679307	0.00799318	-0.00899534	-0.00361532	-0.00404256	0.0111468	-0.00139717	0	0	0	0	0	0	0	0	0	0	0	0	0	0	0	0	0	0	0	0	0	0
20.1M	-0.351249	0.0737483	-0.0484094	-0.0453114	-0.078252	0.00898133	-0.0112844	-0.00374632	-0.0297343	-0.00752216	0.0162229	0.000831819	0.0273435	-0.00620424	-0.0241324	0.00136134	0.00397081	0.00697403	-0.00608569	-0.0286696	-0.0222812	-0.00501959	0.00242296	-0.00656689	-0.00306819	-0.00799366	-0.00152471	0	0	0	0	0	0	0	0	0	0	0	0	0	0	0	0	0	0	0	0	0	0
87.1M	-0.330132	0.0652177	-0.0248896	0.0182729	-0.0826273	0.0322242	-0.0247452	0.00956341	-0.00406515	0.0730112	-0.00254258	0.0323799	-0.00825829	-0.00579753	0.0390266	0.0314887	-0.0445689	-0.0163063	0.0265649	0.010889	0.000686642	-0.0113337	0.00636785	0.00858273	-0.0056014	-0.00101913	0.000538474	0	0	0	0	0	0	0	0	0	0	0	0	0	0	0	0	0	0	0	0	0	0
15.6M	-0.321471	0.020113	-0.0240645	-0.0259841	-0.0375124	-0.0581493	0.0136179	-0.0497685	0.0168167	-0.0382372	0.0255154	-0.0347321	0.0102313	-0.00618673	0.0423641	0.00831811	0.0184214	0.011588	0.0158037	-0.0121863	0.00970006	0.00230266	0.0121384	0.00410235	-0.00883161	0.00325755	0.000325749	0	0	0	0	0	0	0	0	0	0	0	0	0	0	0	0	0	0	0	0	0	0
151.6M	-0.236254	0.0781375	-0.0452828	0.00665557	0.00880849	-0.0599453	-0.0214908	0.0263718	0.0324765	-0.00247837	-0.0166926	-0.0326907	-0.0171105	-0.0437489	-0.0185549	0.0383455	0.0216059	0.0257418	0.0353309	0.00665001	0.00966222	0.0105791	0.00186484	0.00271199	0.00246209	-0.00481408	0.000327291	0	0	0	0	0	0	0	0	0	0	0	0	0	0	0	0	0	0	0	0	0	0
165.6M	-0.131722	0.0796546	0.0468958	0.094121	0.00187783	0.00593567	0.0247741	0.00365551	0.0119055	0.0516121	-0.0073364	0.0110716	-0.0410063	0.0033154	0.0262145	0.00458387	0.0333335	-0.0367709	-0.0137515	-0.0187442	-0.00908723	0.00181696	-0.00607486	9.68957e-05	-0.00338057	-0.00176063	-0.00139514	0	0	0	0	0	0	0	0	0	0	0	0	0	0	0	0	0	0	0	0	0	0
166.6M	-0.110162	-0.0046896	0.0186793	0.109405	0.0658128	-0.00673813	0.0268486	-0.00868639	-0.00296098	0.0511085	0.00905442	0.0111592	-0.019794	0.0138682	-0.0167224	0.021353	0.0361482	0.0336974	0.00631557	0.0149542	-0.00845781	-0.0056841	0.0115264	-0.00701282	0.00521297	0.00481659	-0.00151055	0	0	0	0	0	0	0	0	0	0	0	0	0	0	0	0	0	0	0	0	0	0
193.6M	-0.267889	-0.0448831	0.197881	0.0147542	-0.0197667	0.0384738	-0.00233346	0.0809821	0.0159603	-0.00892158	0.031284	0.0139168	-0.0200525	0.0349589	0.00862442	-0.0128874	0.00997803	0.00145259	-0.00177756	0.0223558	-0.00318437	-0.000970143	0.0036446	-0.000111681	0.00156856	-0.00185743	0.00076749	0	0	0	0	0	0	0	0	0	0	0	0	0	0	0	0	0	0	0	0	0	0
72.6M	-0.359623	0.0858266	-0.0511003	-0.0414337	-0.0906081	0.0083409	-0.0147911	0.000868328	-0.0163614	-0.0356796	-0.040256	-0.0216582	0.00419903	-0.00541195	-0.00564944	-0.0147251	0.0124664	-0.00748549	-0.00474869	-0.000741048	-0.00302883	-0.00641466	0.0186594	0.00149242	0.0121651	-0.00696689	0.00160148	0	0	0	0	0	0	0	0	0	0	0	0	0	0	0	0	0	0	0	0	0	0
84.6M	-0.351578	0.0744122	-0.0186596	-0.0495268	-0.0970737	0.00371323	-0.0164193	0.00195779	-0.0111017	-0.0211392	-0.047545	-0.0263446	0.0109534	-0.00880024	-0.0014913	0.00457499	-0.00484731	0.0084898	-0.0144753	-0.00545324	0.0102053	0.00431995	-0.00633596	-0.00305628	-0.004247	0.00563752	-0.000985206	0	0	0	0	0	0	0	0	0	0	0	0	0	0	0	0	0	0	0	0	0	0
126.6M	-0.144488	-0.177783	0.0718861	0.0656854	0.0527015	0.0716301	0.0622676	-0.0231366	-0.0608026	0.0216081	-0.0604941	-0.0257501	0.00537362	0.0199329	0.0290216	-0.00733322	-0.00119691	0.00691309	-0.00172149	-0.0102479	0.0116975	-0.0056976	-0.00241595	0.00230283	-0.00348142	0.00366308	-0.00177365	0	0	0	0	0	0	0	0	0	0	0	0	0	0	0	0	0	0	0	0	0	0
184.6M	-0.207392	0.00123477	0.0414038	-0.0167544	0.0334802	-0.0401686	-0.0111686	-0.0206342	0.0684523	0.0756194	-0.0295361	-0.0085855	0.0124728	0.0217042	-0.0364809	0.00482096	-0.0341109	0.0187294	-0.0149828	0.00770662	-0.00480806	0.0067888	0.00273828	-0.00306288	-0.00531865	0.00790399	-0.000201287	0	0	0	0	0	0	0	0	0	0	0	0	0	0	0	0	0	0	0	0	0	0
20.6M	-0.153353	0.0626972	0.177494	-0.0522069	0.0289505	0.0112415	-0.0229062	0.0675545	0.0421784	0.00753694	-0.00377466	-0.00276587	0.00641253	-0.0111896	-0.0120162	0.000806479	0.0112333	-0.00125328	0.00489625	-0.023273	-0.00322317	0.00124955	-0.0113507	0.00111433	0.0071485	0.00238763	0.000366436	0	0	0	0	0	0	0	0	0	0	0	0	0	0	0	0	0	0	0	0	0	0
21.6M	-0.26188	-0.102064	-0.0704897	-0.0277845	0.106075	0.00873589	0.0443593	-0.0228824	0.0510188	-0.0375998	-0.0403555	0.0184835	-0.0211238	0.0336778	0.00650177	-0.023012	-0.00779029	-0.008815	0.0219953	-0.0182447	-0.0194123	0.00688597	-0.00348786	-0.00202103	0.00126327	-0.00109287	0.000207228	0	0	0	0	0	0	0	0	0	0	0	0	0	0	0	0	0	0	0	0	0	0
68.6M	-0.246916	-0.0399388	-0.0364767	-0.0156213	0.0395572	-0.0145133	0.0187226	-0.0222397	0.0463592	0.0413273	0.0211215	-0.00172608	0.0294015	0.0149675	-0.0171883	0.00475382	-0.00465379	-0.0250477	-0.00387669	0.0184122	0.00943922	-0.00119306	-0.00349193	0.00330242	0.00704723	-0.0129565	0.00133257	0	0	0	0	0	0	0	0	0	0	0	0	0	0	0	0	0	0	0	0	0	0
15.12M	0.0695687	-0.129435	0.113403	0.152726	-0.0855211	-0.109855	-0.0581084	-0.00659764	-0.0230963	0.075155	-0.00544359	-0.0342228	-0.0148026	0.0101747	-0.00773983	-0.00287194	-0.00536215	0.0108863	-0.00144369	-0.00191875	-0.00271433	-0.001693	-0.00290985	0.0040831	-0.000101172	0.000119303	8.30539e-05	0	0	0	0	0	0	0	0	0	0	0	0	0	0	0	0	0	0	0	0	0	0
151.12M	0.142746	0.0835674	-0.00031986	-0.0232929	0.00522336	0.024905	0.0509302	-0.0182389	-0.0358179	-0.00595812	0.0391452	0.0283019	-0.0266088	-0.0239907	-0.0326641	0.0318622	-0.0168287	0.00879704	0.00409093	-0.00433015	-0.0078217	0.0226057	-0.0164843	-0.00552667	-0.00229854	-0.00653377	-0.000368082	0	0	0	0	0	0	0	0	0	0	0	0	0	0	0	0	0	0	0	0	0	0
166.12M	0.104679	0.0964864	0.0127185	-0.0512402	-0.00804346	0.0297911	0.0998116	-0.0692356	-0.026329	0.00550018	-0.00864419	-0.0240573	-0.0274585	-0.0230402	-0.00738031	0.00252428	0.0196188	-0.00675835	-0.00637266	0.0248342	0.00733086	0.00393695	-0.000729325	-0.00438732	0.00584764	-0.00118205	-0.000393017	0	0	0	0	0	0	0	0	0	0	0	0	0	0	0	0	0	0	0	0	0	0
200.12M	0.254742	0.0773428	-0.0586093	-0.0402366	-0.0179056	-0.0105077	-0.00867987	0.0436597	0.00235436	0.0149894	-0.014484	0.00375658	0.012474	-0.00463446	-0.00944666	-0.0275089	0.0240483	0.0182324	-0.00183774	0.0284455	-0.0226216	-0.00300158	0.000829664	0.0026347	-0.0207126	-0.00929294	0.00238288	0	0	0	0	0	0	0	0	0	0	0	0	0	0	0	0	0	0	0	0	0	0
84.12M	0.184965	-0.0201414	-0.0008613	0.19553	0.0255559	-0.0404682	0.0526248	0.0549344	0.0163176	-0.0287068	0.0407613	-0.0175572	-0.0180039	-0.036199	-0.00864732	0.0111383	-0.0144824	0.0114376	-0.0063065	-0.00414109	0.00935342	-0.0202329	0.00616887	0.00489901	-0.00491431	-0.000623176	-0.00159291	0	0	0	0	0	0	0	0	0	0	0	0	0	0	0	0	0	0	0	0	0	0
86.12M	0.0400107	-0.0730454	0.245386	-0.101188	-0.0518975	-0.0166367	0.0571078	-0.0106675	-0.0485027	-0.05771	0.0498825	0.0479498	-0.0274708	0.00340346	-0.0111759	0.00214495	0.000455027	-0.0095455	0.00225234	0.0162191	0.00597228	-0.00180337	0.0105226	-0.000467789	-0.00349318	0.00244676	-0.00098972	0	0	0	0	0	0	0	0	0	0	0	0	0	0	0	0	0	0	0	0	0	0
122.12M	0.131121	0.00804927	0.169633	-0.0253676	-0.00541261	0.00628009	-0.112835	-0.00746965	-0.0288352	-0.0189412	-0.0380811	-0.00361735	0.0391614	-0.019634	0.0149551	0.00596303	-0.00202036	-0.00215133	-0.00797849	-0.0024057	0.00381841	-0.00553857	-0.00211408	-0.00240654	-0.00606436	-0.00612427	-0.000198762	0	0	0	0	0	0	0	0	0	0	0	0	0	0	0	0	0	0	0	0	0	0
128.12M	0.206425	-0.00140538	0.0252148	-0.0748752	-0.166624	0.010152	0.0749408	-0.0366712	0.0242335	0.0220898	-0.0410724	0.0248376	-0.00264877	-0.0172279	0.00249194	-0.0117471	-0.0282102	0.0260925	-0.0322555	-0.0101424	-0.0090884	0.000242366	0.000586327	-3.03994e-05	0.00109112	0.000931999	-0.000410576	0	0	0	0	0	0	0	0	0	0	0	0	0	0	0	0	0	0	0	0	0	0
138.12M	0.178251	-0.141364	0.0214517	-0.0661366	-0.0840584	-0.0240002	0.0949952	-0.123531	0.102608	-0.0215356	-0.00894669	-0.0105901	-0.0100974	0.0187751	0.00561309	0.0104669	0.00379658	-0.00810445	0.0113161	0.00276104	0.0105862	-0.0109766	-0.00850685	0.00312623	0.000287868	-0.00356356	0.000865275	0	0	0	0	0	0	0	0	0	0	0	0	0	0	0	0	0	0	0	0	0	0
142.12M	0.122054	-0.133803	0.122231	-0.0503204	0.0766128	-0.00692894	0.0328003	0.0577226	0.0226065	0.0102764	-0.0670528	-0.0128022	0.0282248	-0.0385839	-0.0172482	0.0162757	-0.00826391	-0.0128601	0.0190511	-0.00208715	0.00725415	0.0163182	-0.0091592	-0.00201717	3.39091e-05	0.000205378	0.00120124	0	0	0	0	0	0	0	0	0	0	0	0	0	0	0	0	0	0	0	0	0	0
144.12M	-0.235175	-0.0494887	-0.0590699	-0.00381176	0.0630956	0.00692966	0.0119174	0.00186387	0.0490621	-0.0303996	0.0131108	0.0245066	0.0490349	-0.0116591	-0.00425472	0.0335683	0.00738432	-0.0138613	-0.0331654	0.0179148	0.00477543	-0.0117264	-0.00652249	0.000776209	0.000510591	0.00759273	-0.000138764	0	0	0	0	0	0	0	0	0	0	0	0	0	0	0	0	0	0	0	0	0	0
148.12M	-0.0652841	0.171659	-0.00673302	-0.00217005	0.0565946	0.00417578	0.0131175	0.0458555	0.0467495	-0.0284731	0.0269245	-0.0110961	-0.00152878	0.00570934	-0.00167894	0.0202247	-0.0356001	-0.0213017	-0.00812806	-0.00126124	-0.0250267	-0.00342473	-0.00124061	0.0082521	0.00431583	0.0058533	-0.00057637	0	0	0	0	0	0	0	0	0	0	0	0	0	0	0	0	0	0	0	0	0	0
20.12M	-0.104228	0.0838271	0.0258764	0.00965831	0.053506	-0.0422647	-0.0314129	-0.0141306	0.0119933	0.00432342	0.0118786	0.00112386	-0.0151038	0.0186692	0.02176	-0.0110508	0.0138633	-0.00247115	-0.0292426	0.00448958	-0.00401473	-0.00358064	-0.0203713	-0.0112847	-0.00885826	-0.00945719	-0.000620847	0	0	0	0	0	0	0	0	0	0	0	0	0	0	0	0	0	0	0	0	0	0
92.12M	0.0460681	0.045336	0.0484298	-0.00920528	0.0484206	-0.0525191	-0.0293987	-0.0423163	-0.0775677	0.00704245	0.00958878	-0.0512834	-0.0246331	-0.0270742	0.00776595	-0.0162601	0.00317009	-0.025461	-0.0151677	-0.00377795	-0.00368861	0.00209735	-0.0071347	0.002782	0.00890059	0.00492936	0.000530558	0	0	0	0	0	0	0	0	0	0	0	0	0	0	0	0	0	0	0	0	0	0
165.24M	0.0737716	-0.0838959	-0.00526292	0.00217581	0.0105797	-0.130123	-0.0863699	-0.0953461	-0.031957	0.00429546	-0.00256752	0.080815	0.034155	0.0244893	0.00551982	0.0131146	0.0155318	0.0025123	0.0144263	0.000587154	-0.00542277	0.0080739	-0.00325945	-8.19599e-05	0.00713149	0.00244077	-2.84549e-05	0	0	0	0	0	0	0	0	0	0	0	0	0	0	0	0	0	0	0	0	0	0
166.24M	0.214195	0.0680097	-0.0433797	-0.0210129	-0.0155646	0.0167132	-0.0252471	0.0144611	0.00836462	0.00955024	-0.0178137	0.0572917	-0.00442645	-0.059185	0.0175611	0.002324	0.00909387	-0.0140802	0.0114145	-0.00308807	-0.00347798	-0.00737541	0.00319862	-0.0208418	-0.000264441	0.00709098	-0.000296396	0	0	0	0	0	0	0	0	0	0	0	0	0	0	0	0	0	0	0	0	0	0
193.24M	0.281384	0.0972208	-0.0641757	-0.0578608	-0.0103023	-0.0430255	0.0299529	0.0641134	-0.00946302	0.0360078	-0.00773862	-0.016144	0.0204219	0.0390329	0.00728256	0.00278282	-0.00270539	0.00137935	-0.0109124	-0.00125721	0.00883883	0.00102165	0.0203367	-0.0262457	0.0133057	0.00564956	0.000428513	0	0	0	0	0	0	0	0	0	0	0	0	0	0	0	0	0	0	0	0	0	0
200.24M	-0.0844929	0.10574	0.00795745	0.0306652	0.0964165	0.0126958	-0.00993822	-0.0125967	0.0292996	0.017251	0.00693675	0.0688557	-0.0182545	-0.0317875	0.00319667	-0.0329388	0.00395914	0.0200715	-0.0397169	-0.0193974	0.0222989	0.0107417	0.0167489	0.0168413	0.00470346	-0.00348509	0.00188047	0	0	0	0	0	0	0	0	0	0	0	0	0	0	0	0	0	0	0	0	0	0
32.24M	0.310481	0.0503089	-0.0368919	-0.0762507	-0.0368709	0.00520465	0.00897925	0.0122422	0.0355758	0.08282	0.114364	-0.0350365	0.0370202	-0.00996084	0.0143864	-0.0216822	0.00403136	-0.00672702	0.00493552	-0.0124563	0.00606663	-0.00741719	-0.00998463	0.00257621	0.00338645	0.000813709	0.000790552	0	0	0	0	0	0	0	0	0	0	0	0	0	0	0	0	0	0	0	0	0	0
72.24M	0.274401	0.0127054	0.0113087	0.227206	-0.108292	0.136134	-0.0720518	-0.0596732	0.0429529	-0.00620348	0.00479672	-0.00304418	-0.000917736	0.0135486	-0.0433014	-0.0130906	0.0085055	-0.0184135	0.0150013	-0.00446841	-0.0018377	0.0195543	0.00134561	0.00292251	0.00406746	0.00286417	-3.9073e-05	0	0	0	0	0	0	0	0	0	0	0	0	0	0	0	0	0	0	0	0	0	0
10.24M	0.151888	0.0838875	-0.0137894	-0.0177101	0.0330043	-0.0340569	-0.037149	-0.00482439	-0.0650363	-0.0166193	-0.0191607	-2.16303e-06	-0.0248781	0.0140225	-0.0382009	0.00739878	-0.0312571	-0.0225139	0.00392838	0.00154641	0.00275726	-0.0193854	0.0189503	0.0062986	0.0032219	-0.00976205	-0.000645605	0	0	0	0	0	0	0	0	0	0	0	0	0	0	0	0	0	0	0	0	0	0
13.24M	0.299	0.10845	-0.0688942	-0.061743	-0.0156329	-0.0438708	0.0614569	0.0742558	-0.0200659	0.00600399	-0.0420559	-0.0137083	-0.0175222	0.0198616	0.0215263	0.0103209	0.0226032	-0.00365478	-0.000495721	0.00123907	-0.0176779	0.0122522	0.00106073	0.0187883	0.0048885	-0.00287283	-0.00119566	0	0	0	0	0	0	0	0	0	0	0	0	0	0	0	0	0	0	0	0	0	0
135.24M	0.221733	0.0484288	-0.0368563	-0.0131981	0.0168818	-0.0754873	-0.045699	0.00734205	-0.0237537	-0.0452882	-0.03015	-0.00219496	-0.0390982	0.0224003	-0.0149875	-0.00741403	-0.00731097	-0.00118139	-0.000597924	-0.00768727	0.016662	-0.0157197	-0.019632	0.00109581	-0.00174028	0.0054657	0.00253527	0	0	0	0	0	0	0	0	0	0	0	0	0	0	0	0	0	0	0	0	0	0
139.24M	0.197279	0.110828	-0.0275613	-0.0457076	0.0271714	-0.0115184	0.0457744	0.0233095	-0.0404548	0.00192113	0.0230393	0.0107847	0.0126584	0.0444257	-0.0230256	0.0200832	0.00459097	-0.00530416	0.0110389	-0.0263077	0.0133606	0.00579982	0.00602707	0.00318584	-0.0173095	0.00781063	0.000451701	0	0	0	0	0	0	0	0	0	0	0	0	0	0	0	0	0	0	0	0	0	0
142.24M	0.329982	0.085535	-0.0637669	0.000386853	-0.0140258	0.0660737	-0.0764671	-0.000866174	0.0451007	-0.0575701	0.000805407	-0.022394	-0.00566486	0.0257921	0.000676757	0.0522021	0.0147532	0.00349861	-0.0280171	-0.00688713	0.00155127	0.00125148	0.0040266	-0.000798085	-0.00113905	-0.00301326	0.00032487	0	0	0	0	0	0	0	0	0	0	0	0	0	0	0	0	0	0	0	0	0	0
148.24M	0.229014	0.0684898	-0.0349184	0.0443268	-0.0265957	0.0246465	-0.00220977	0.0499321	-0.0150177	-0.0116792	-0.0130394	0.0232366	-0.0224632	0.00411696	0.0501898	-0.00590015	-0.0226164	0.0170226	0.0162462	0.0109556	-0.0031615	0.00431659	-0.013566	-0.000328894	0.00850522	0.000617369	0.00150745	0	0	0	0	0	0	0	0	0	0	0	0	0	0	0	0	0	0	0	0	0	0
184.24M	0.0301897	0.124219	-0.00664549	-0.0077621	0.0292165	0.0583248	0.00583341	-0.0236517	0.0151337	-0.00379698	-0.0218457	0.00328937	0.00179351	-0.00840092	-0.0202818	-0.0282033	0.0187165	0.0137553	0.0160825	0.00324824	-0.0126849	-0.0272867	0.00141237	0.00947398	-0.00161264	0.016843	0.00168591	0	0	0	0	0	0	0	0	0	0	0	0	0	0	0	0	0	0	0	0	0	0
20.24M	-0.030563	0.143967	-0.0108179	0.0147395	0.0471497	0.0325491	0.00805009	0.0190792	0.0339596	0.00701968	-0.00828036	-0.00619506	-0.0158243	0.013904	-0.00427989	-0.0453555	-0.0129962	-0.00262187	0.01852	-0.0028126	0.0231645	0.00889475	0.00746011	-0.0151064	-0.0075162	-0.0091826	-0.000500327	0	0	0	0	0	0	0	0	0	0	0	0	0	0	0	0	0	0	0	0	0	0
21.24M	0.0616791	0.117427	0.0314871	0.0572668	0.0565971	0.066949	-0.0227142	-0.0514355	-0.0382263	-0.0137419	0.00649848	-0.0306743	0.0220608	0.00404641	0.0425747	0.0193734	-0.0128952	-0.00331338	-0.010888	0.0198763	-0.00246189	0.024606	0.0119478	0.000202304	-0.00598611	0.00535654	0.00166741	0	0	0	0	0	0	0	0	0	0	0	0	0	0	0	0	0	0	0	0	0	0
8.24M	0.221705	0.101909	-0.0379058	-0.0461371	0.00789866	0.0061215	0.000984468	0.017073	-0.0192829	0.00712327	-0.0134796	0.0212352	0.0732514	0.0031442	0.00341276	-0.0239813	0.010231	-0.00772847	0.0160512	0.00745529	0.0117315	0.00440002	-0.000376138	0.0168779	0.0016881	-0.0019658	-0.0040617	0	0	0	0	0	0	0	0	0	0	0	0	0	0	0	0	0	0	0	0	0	0
9.24M	0.0490957	0.142728	0.0102856	0.0492623	0.0610498	0.0885061	-0.0100276	-0.0320444	-0.019344	-0.0146158	-0.00688499	-0.00309004	0.0237781	0.00782236	0.00682824	0.00350568	-0.00471112	0.0251576	0.0134615	0.00307103	0.00302147	-0.0283856	-0.0152228	-0.00700703	0.00660381	-0.00760655	-0.00134619	0	0	0	0	0	0	0	0	0	0	0	0	0	0	0	0	0	0	0	0	0	0
92.24M	0.181633	-0.0485371	0.0266224	0.00491599	0.0693749	-0.0792463	-0.0369516	-0.0521518	0.0715545	-0.0608795	0.0367103	-0.0292278	-0.00135229	-0.019923	0.0237411	-0.0331799	-0.0241523	0.0103815	0.0119334	0.000183751	-0.0180004	0.0067111	0.0143816	-0.00464302	-8.47948e-06	0.00030108	-0.00198206	0	0	0	0	0	0	0	0	0	0	0	0	0	0	0	0	0	0	0	0	0	0
Biplot	0	0
Site constraints	0	0
[truncated: 4 more columns]

## Sheet: Figure 3CD
Fig 3C and 3D
Data 1	distance matrix
	15.1M	157.1M	166.1M	258.1M	104.1M	135.1M	139.1M	20.1M	87.1M	15.6M	151.6M	165.6M	166.6M	193.6M	72.6M	84.6M	126.6M	184.6M	20.6M	21.6M	68.6M	15.12M	151.12M	166.12M	200.12M	84.12M	86.12M	122.12M	128.12M	138.12M	142.12M	144.12M	148.12M	20.12M	92.12M	165.24M	166.24M	193.24M	200.24M	32.24M	72.24M	10.24M	13.24M	135.24M	139.24M	142.24M	148.24M	184.24M	20.24M
15.1M	0	0.290538	0.25516	0.416807	0.386019	0.544491	0.478666	0.58765	0.421662	0.438954	0.449002	0.567617	0.532546	0.502428	0.481813	0.521538	0.559068	0.60797	0.449391	0.522349	0.419894	0.610781	0.613648	0.724159	0.669913	0.625851	0.58893	0.653395	0.550892	0.694714	0.625861	0.628574	0.578415	0.629995	0.632012	0.686902	0.73166	0.661148	0.681559	0.704876	0.648174	0.696819	0.677523	0.664381	0.614488	0.631052	0.705652	0.668227	0.574915
157.1M	0.290538	0	0.275879	0.238217	0.201369	0.436142	0.300993	0.459525	0.198922	0.275243	0.312223	0.458225	0.397587	0.351333	0.302778	0.362069	0.456793	0.480417	0.245154	0.395642	0.242181	0.501525	0.510727	0.636345	0.581084	0.544622	0.476808	0.539562	0.417148	0.591867	0.509677	0.522812	0.588327	0.523868	0.533559	0.658918	0.646246	0.581353	0.656844	0.618269	0.560746	0.613635	0.68504	0.680824	0.602432	0.603547	0.633582	0.596785	0.551027
166.1M	0.25516	0.275879	0	0.294621	0.414601	0.560394	0.470707	0.577045	0.40802	0.399978	0.444245	0.576011	0.498958	0.46509	0.440661	0.498182	0.564666	0.58908	0.404757	0.542218	0.425108	0.587277	0.596763	0.714403	0.650418	0.64093	0.587022	0.628748	0.518352	0.69	0.605892	0.628588	0.554678	0.604872	0.623419	0.716391	0.710167	0.654221	0.724484	0.708141	0.656486	0.696463	0.6694	0.656773	0.678917	0.682872	0.704111	0.673434	0.63703
258.1M	0.416807	0.238217	0.294621	0	0.329483	0.42265	0.406688	0.445892	0.345357	0.375667	0.389586	0.494874	0.463844	0.414381	0.392381	0.450184	0.502195	0.500179	0.317722	0.435883	0.29248	0.551639	0.461048	0.59517	0.589745	0.584856	0.5192	0.57224	0.471684	0.616313	0.545538	0.562281	0.613542	0.562901	0.562431	0.631264	0.669715	0.584581	0.625562	0.578859	0.537184	0.63288	0.706187	0.687764	0.630946	0.622962	0.654368	0.623405	0.57531
104.1M	0.386019	0.201369	0.414601	0.329483	0	0.385631	0.403976	0.386029	0.284328	0.277791	0.314985	0.387383	0.353616	0.305703	0.340096	0.311713	0.446318	0.421353	0.25961	0.360801	0.247379	0.458004	0.496411	0.617277	0.558233	0.527905	0.406774	0.468285	0.426176	0.511278	0.44156	0.420287	0.567357	0.456122	0.521181	0.603091	0.63972	0.564065	0.642547	0.591366	0.470677	0.53896	0.689572	0.609045	0.530024	0.549052	0.58232	0.524598	0.513501
135.1M	0.544491	0.436142	0.560394	0.42265	0.385631	0	0.400367	0.106411	0.395665	0.445569	0.483285	0.427571	0.400676	0.382194	0.524296	0.502285	0.453168	0.430227	0.438803	0.471265	0.454702	0.468126	0.469674	0.574185	0.605904	0.580245	0.448915	0.515079	0.525234	0.625687	0.476457	0.529593	0.596129	0.506338	0.544404	0.501616	0.594044	0.57736	0.562943	0.573917	0.501635	0.604418	0.679124	0.630137	0.561372	0.599503	0.629277	0.590706	0.54796
139.1M	0.478666	0.300993	0.470707	0.406688	0.403976	0.400367	0	0.403286	0.181423	0.424958	0.405424	0.444781	0.346207	0.283907	0.375762	0.360407	0.423496	0.495793	0.412495	0.388796	0.396449	0.49486	0.567819	0.627302	0.607752	0.628106	0.490103	0.514635	0.472573	0.585714	0.505749	0.518983	0.609282	0.518558	0.579544	0.626679	0.55629	0.59668	0.667578	0.640752	0.599771	0.66992	0.716698	0.697703	0.637992	0.67569	0.706251	0.669539	0.591638
20.1M	0.58765	0.459525	0.577045	0.445892	0.386029	0.106411	0.403286	0	0.410902	0.45754	0.529562	0.479339	0.426887	0.412517	0.537003	0.523692	0.437672	0.448127	0.431625	0.475239	0.488845	0.4664	0.488347	0.597759	0.632328	0.602036	0.44443	0.494495	0.520404	0.650888	0.515335	0.541222	0.574508	0.501463	0.571544	0.488223	0.578516	0.597869	0.574311	0.575152	0.458583	0.602504	0.686842	0.627558	0.557861	0.614054	0.639543	0.589047	0.543197
87.1M	0.421662	0.198922	0.40802	0.345357	0.284328	0.395665	0.181423	0.410902	0	0.385397	0.326493	0.381804	0.264414	0.208602	0.384014	0.365371	0.457427	0.453791	0.342874	0.466504	0.302765	0.482678	0.498399	0.614846	0.605711	0.571792	0.461981	0.514434	0.449377	0.578379	0.492774	0.515066	0.564139	0.470678	0.519066	0.600322	0.586354	0.554342	0.632918	0.592141	0.578047	0.624619	0.67373	0.651666	0.572993	0.614324	0.649491	0.61144	0.518983
15.6M	0.438954	0.275243	0.399978	0.375667	0.277791	0.445569	0.424958	0.45754	0.385397	0	0.182976	0.256979	0.190574	0.258969	0.275421	0.263163	0.399049	0.429778	0.197546	0.362948	0.275955	0.347725	0.425588	0.531881	0.480903	0.446918	0.31681	0.360819	0.295215	0.395984	0.43834	0.370917	0.471547	0.37002	0.4209	0.555231	0.56402	0.487835	0.610907	0.555506	0.460734	0.493901	0.587188	0.543346	0.485576	0.461208	0.492972	0.480896	0.448043
151.6M	0.449002	0.312223	0.444245	0.389586	0.314985	0.483285	0.405424	0.529562	0.326493	0.182976	0	0.257514	0.188147	0.268299	0.28725	0.279086	0.477503	0.433831	0.319655	0.429628	0.188994	0.39304	0.38853	0.502793	0.439994	0.417379	0.352109	0.40003	0.270388	0.391087	0.447116	0.334006	0.467626	0.36477	0.377239	0.577088	0.552432	0.459749	0.583576	0.541581	0.45795	0.50125	0.589899	0.548944	0.493684	0.469536	0.50133	0.482802	0.414136
165.6M	0.567617	0.458225	0.576011	0.494874	0.387383	0.427571	0.444781	0.479339	0.381804	0.256979	0.257514	0	0.175568	0.23289	0.412253	0.390227	0.452875	0.423595	0.36091	0.474435	0.318144	0.387646	0.433521	0.477055	0.524506	0.454094	0.339126	0.384509	0.427712	0.400835	0.441357	0.436426	0.496791	0.398531	0.338952	0.538025	0.541233	0.488506	0.61164	0.56655	0.505686	0.48759	0.563683	0.489257	0.438145	0.437278	0.473418	0.476274	0.40141
166.6M	0.532546	0.397587	0.498958	0.463844	0.353616	0.400676	0.346207	0.426887	0.264414	0.190574	0.188147	0.175568	0	0.109819	0.33576	0.255755	0.412398	0.403089	0.31264	0.453885	0.316504	0.319068	0.392953	0.507372	0.481922	0.459285	0.321447	0.34193	0.331767	0.399782	0.406028	0.346671	0.44201	0.292558	0.396548	0.495695	0.494807	0.465804	0.573379	0.539543	0.469239	0.514217	0.593727	0.517253	0.453358	0.473794	0.508624	0.500267	0.425882
193.6M	0.502428	0.351333	0.46509	0.414381	0.305703	0.382194	0.283907	0.412517	0.208602	0.258969	0.268299	0.23289	0.109819	0	0.286731	0.199755	0.382855	0.36552	0.265086	0.40719	0.26309	0.377187	0.458494	0.545625	0.538355	0.525826	0.367689	0.401584	0.378339	0.460897	0.374412	0.417482	0.507085	0.356661	0.446098	0.533365	0.540185	0.500378	0.620977	0.576951	0.528619	0.559768	0.647567	0.56547	0.516953	0.537409	0.571711	0.5558	0.486216
72.6M	0.481813	0.302778	0.440661	0.392381	0.340096	0.524296	0.375762	0.537003	0.384014	0.275421	0.28725	0.412253	0.33576	0.286731	0	0.122096	0.468648	0.464778	0.29129	0.383841	0.223663	0.474355	0.499971	0.524569	0.459497	0.526044	0.463382	0.395854	0.406795	0.446958	0.379723	0.409608	0.544108	0.485359	0.502529	0.642707	0.578365	0.55687	0.663013	0.621601	0.562904	0.600231	0.693426	0.652828	0.6014	0.577693	0.61298	0.598736	0.534172
84.6M	0.521538	0.362069	0.498182	0.450184	0.311713	0.502285	0.360407	0.523692	0.365371	0.263163	0.279086	0.390227	0.255755	0.199755	0.122096	0	0.458885	0.447897	0.280782	0.362431	0.285062	0.453355	0.529073	0.547646	0.487575	0.552083	0.443094	0.382771	0.401454	0.364479	0.358337	0.333257	0.570867	0.422244	0.528545	0.62359	0.594152	0.578043	0.676635	0.637991	0.550039	0.584035	0.714215	0.634284	0.584983	0.561614	0.595332	0.58656	0.562384
126.6M	0.559068	0.456793	0.564666	0.502195	0.446318	0.453168	0.423496	0.437672	0.457427	0.399049	0.477503	0.452875	0.412398	0.382855	0.468648	0.458885	0	0.28458	0.372017	0.289792	0.424804	0.34245	0.53313	0.550186	0.565475	0.534814	0.4208	0.474924	0.442082	0.537092	0.373325	0.560933	0.477606	0.398945	0.443926	0.558347	0.524051	0.497182	0.541084	0.54679	0.476294	0.550829	0.598869	0.540033	0.462912	0.535431	0.579061	0.542762	0.527351
184.6M	0.60797	0.480417	0.58908	0.500179	0.421353	0.430227	0.495793	0.448127	0.453791	0.429778	0.433831	0.423595	0.403089	0.36552	0.464778	0.447897	0.28458	0	0.370239	0.436486	0.347824	0.277617	0.377258	0.38864	0.419893	0.401356	0.326642	0.33031	0.344938	0.487867	0.255115	0.426544	0.355431	0.265968	0.26472	0.489667	0.420863	0.341018	0.455094	0.415208	0.383109	0.418615	0.471107	0.365645	0.344325	0.391821	0.431326	0.422107	0.39067
20.6M	0.449391	0.245154	0.404757	0.317722	0.25961	0.438803	0.412495	0.431625	0.342874	0.197546	0.319655	0.36091	0.31264	0.265086	0.29129	0.280782	0.372017	0.370239	0	0.277225	0.209446	0.437708	0.48525	0.606358	0.552323	0.527909	0.418599	0.428231	0.405717	0.51007	0.422692	0.455837	0.536721	0.440955	0.486902	0.581833	0.597281	0.53953	0.637938	0.598376	0.512461	0.537504	0.657876	0.587412	0.544133	0.513954	0.545986	0.529523	0.491788
21.6M	0.522349	0.395642	0.542218	0.435883	0.360801	0.471265	0.388796	0.475239	0.466504	0.362948	0.429628	0.474435	0.453885	0.40719	0.383841	0.362431	0.289792	0.436486	0.277225	0	0.343843	0.493231	0.569417	0.641245	0.59262	0.617002	0.450644	0.515308	0.509199	0.551237	0.485825	0.511744	0.638822	0.550156	0.594949	0.606205	0.612404	0.608693	0.636809	0.652885	0.511621	0.623734	0.721411	0.670535	0.617962	0.598873	0.633321	0.61499	0.584059
68.6M	0.419894	0.242181	0.425108	0.29248	0.247379	0.454702	0.396449	0.488845	0.302765	0.275955	0.188994	0.318144	0.316504	0.26309	0.223663	0.285062	0.424804	0.347824	0.209446	0.343843	0	0.437486	0.433067	0.553024	0.494391	0.465697	0.390395	0.453951	0.388316	0.516143	0.417522	0.451228	0.512794	0.461454	0.442283	0.603212	0.584129	0.484978	0.603498	0.561262	0.488148	0.538891	0.639308	0.582062	0.539182	0.505387	0.544335	0.529141	0.464497
15.12M	0.610781	0.501525	0.587277	0.551639	0.458004	0.468126	0.49486	0.4664	0.482678	0.347725	0.39304	0.387646	0.319068	0.377187	0.474355	0.453355	0.34245	0.277617	0.437708	0.493231	0.437486	0	0.315274	0.357083	0.378378	0.326682	0.177968	0.296042	0.336783	0.387802	0.248763	0.368472	0.284269	0.180131	0.268767	0.479469	0.329345	0.273575	0.418601	0.392573	0.332192	0.40477	0.430247	0.344247	0.297972	0.347156	0.39166	0.399665	0.417485
151.12M	0.613648	0.510727	0.596763	0.461048	0.496411	0.469674	0.567819	0.488347	0.498399	0.425588	0.38853	0.433521	0.392953	0.458494	0.499971	0.529073	0.53313	0.377258	0.48525	0.569417	0.433067	0.315274	0	0.350719	0.363804	0.281568	0.296134	0.3085	0.396206	0.534905	0.405259	0.364373	0.34709	0.294861	0.313824	0.412522	0.399803	0.304979	0.381136	0.296546	0.343888	0.414174	0.431838	0.398293	0.358855	0.391308	0.415986	0.419317	0.349355
166.12M	0.724159	0.636345	0.714403	0.59517	0.617277	0.574185	0.627302	0.597759	0.614846	0.531881	0.502793	0.477055	0.507372	0.545625	0.524569	0.547646	0.550186	0.38864	0.606358	0.641245	0.553024	0.357083	0.350719	0	0.277484	0.362177	0.40512	0.324314	0.407821	0.394929	0.340178	0.413026	0.374233	0.327767	0.255271	0.544533	0.395564	0.361973	0.448649	0.398845	0.421362	0.449151	0.436058	0.393032	0.364695	0.408816	0.437852	0.444326	0.414919
200.12M	0.669913	0.581084	0.650418	0.589745	0.558233	0.605904	0.607752	0.632328	0.605711	0.480903	0.439994	0.524506	0.481922	0.538355	0.459497	0.487575	0.565475	0.419893	0.552323	0.59262	0.494391	0.378378	0.363804	0.277484	0	0.252058	0.428664	0.343454	0.345705	0.40152	0.37078	0.309923	0.391999	0.333296	0.355014	0.570543	0.379277	0.361085	0.468294	0.421849	0.386213	0.380557	0.500933	0.444603	0.405865	0.367781	0.390166	0.383905	0.470736
84.12M	0.625851	0.544622	0.64093	0.584856	0.527905	0.580245	0.628106	0.602036	0.571792	0.446918	0.417379	0.454094	0.459285	0.525826	0.526044	0.552083	0.534814	0.401356	0.527909	0.617002	0.465697	0.326682	0.281568	0.362177	0.252058	0	0.40381	0.417455	0.326157	0.417486	0.426798	0.364122	0.359831	0.313817	0.270285	0.53787	0.401248	0.327032	0.441967	0.352982	0.332567	0.265676	0.392351	0.343279	0.290892	0.256342	0.27975	0.26172	0.399065
86.12M	0.58893	0.476808	0.587022	0.5192	0.406774	0.448915	0.490103	0.44443	0.461981	0.31681	0.352109	0.339126	0.321447	0.367689	0.463382	0.443094	0.4208	0.326642	0.418599	0.450644	0.390395	0.177968	0.296134	0.40512	0.428664	0.40381	0	0.297063	0.427701	0.441761	0.309984	0.354435	0.381885	0.288866	0.333734	0.500114	0.417581	0.372918	0.473258	0.441621	0.355791	0.453987	0.482922	0.409372	0.362915	0.415403	0.441552	0.449196	0.390356
122.12M	0.653395	0.539562	0.628748	0.57224	0.468285	0.515079	0.514635	0.494495	0.514434	0.360819	0.40003	0.384509	0.34193	0.401584	0.395854	0.382771	0.474924	0.33031	0.428231	0.515308	0.453951	0.296042	0.3085	0.324314	0.343454	0.417455	0.297063	0	0.343423	0.412042	0.286049	0.190423	0.270926	0.186805	0.305342	0.459041	0.388012	0.360566	0.497692	0.440575	0.39831	0.410292	0.489112	0.35366	0.312741	0.405824	0.441101	0.409321	0.314648
128.12M	0.550892	0.417148	0.518352	0.471684	0.426176	0.525234	0.472573	0.520404	0.449377	0.295215	0.270388	0.427712	0.331767	0.378339	0.406795	0.401454	0.442082	0.344938	0.405717	0.509199	0.388316	0.336783	0.396206	0.407821	0.345705	0.326157	0.427701	0.343423	0	0.364671	0.422412	0.306741	0.302966	0.205952	0.276264	0.543582	0.455607	0.365023	0.515446	0.437982	0.378234	0.39602	0.456257	0.440071	0.385337	0.383524	0.414779	0.380717	0.40272
138.12M	0.694714	0.591867	0.69	0.616313	0.511278	0.625687	0.585714	0.650888	0.578379	0.395984	0.391087	0.400835	0.399782	0.460897	0.446958	0.364479	0.537092	0.487867	0.51007	0.551237	0.516143	0.387802	0.534905	0.394929	0.40152	0.417486	0.441761	0.412042	0.364671	0	0.348296	0.337705	0.502087	0.351596	0.408043	0.670035	0.54473	0.503217	0.621965	0.557913	0.498449	0.457266	0.556555	0.505617	0.454011	0.403218	0.433592	0.455447	0.558549
142.12M	0.625861	0.509677	0.605892	0.545538	0.44156	0.476457	0.505749	0.515335	0.492774	0.43834	0.447116	0.441357	0.406028	0.374412	0.379723	0.358337	0.373325	0.255115	0.422692	0.485825	0.417522	0.248763	0.405259	0.340178	0.37078	0.426798	0.309984	0.286049	0.422412	0.348296	0	0.334152	0.354021	0.246649	0.308295	0.578869	0.424248	0.376227	0.520399	0.453644	0.449644	0.447849	0.516361	0.402937	0.361953	0.429348	0.454619	0.449675	0.474561
144.12M	0.628574	0.522812	0.628588	0.562281	0.420287	0.529593	0.518983	0.541222	0.515066	0.370917	0.334006	0.436426	0.346671	0.417482	0.409608	0.333257	0.560933	0.426544	0.455837	0.511744	0.451228	0.368472	0.364373	0.413026	0.309923	0.364122	0.354435	0.190423	0.306741	0.337705	0.334152	0	0.379445	0.214167	0.376925	0.534108	0.472652	0.423448	0.53642	0.478467	0.350921	0.377146	0.563812	0.434887	0.371469	0.384443	0.428285	0.386235	0.416898
148.12M	0.578415	0.588327	0.554678	0.613542	0.567357	0.596129	0.609282	0.574508	0.564139	0.471547	0.467626	0.496791	0.44201	0.507085	0.544108	0.570867	0.477606	0.355431	0.536721	0.638822	0.512794	0.284269	0.34709	0.374233	0.391999	0.359831	0.381885	0.270926	0.302966	0.502087	0.354021	0.379445	0	0.16576	0.235731	0.525179	0.379473	0.306462	0.443187	0.396755	0.409547	0.40652	0.323161	0.20924	0.277757	0.395279	0.40904	0.386269	0.373021
20.12M	0.629995	0.523868	0.604872	0.562901	0.456122	0.506338	0.518558	0.501463	0.470678	0.37002	0.36477	0.398531	0.292558	0.356661	0.485359	0.422244	0.398945	0.265968	0.440955	0.550156	0.461454	0.180131	0.294861	0.327767	0.333296	0.313817	0.288866	0.186805	0.205952	0.351596	0.246649	0.214167	0.16576	0	0.191195	0.459356	0.351364	0.269819	0.423859	0.360466	0.334509	0.330551	0.404059	0.27085	0.225995	0.315862	0.348734	0.331472	0.338111
92.12M	0.632012	0.533559	0.623419	0.562431	0.521181	0.544404	0.579544	0.571544	0.519066	0.4209	0.377239	0.338952	0.396548	0.446098	0.502529	0.528545	0.443926	0.26472	0.486902	0.594949	0.442283	0.268767	0.313824	0.255271	0.355014	0.270285	0.333734	0.305342	0.276264	0.408043	0.308295	0.376925	0.235731	0.191195	0	0.509363	0.37907	0.278613	0.447145	0.381713	0.412999	0.348557	0.347557	0.279844	0.240424	0.303633	0.340437	0.348792	0.265157
165.24M	0.686902	0.658918	0.716391	0.631264	0.603091	0.501616	0.626679	0.488223	0.600322	0.555231	0.577088	0.538025	0.495695	0.533365	0.642707	0.62359	0.558347	0.489667	0.581833	0.606205	0.603212	0.479469	0.412522	0.544533	0.570543	0.53787	0.500114	0.459041	0.543582	0.670035	0.578869	0.534108	0.525179	0.459356	0.509363	0	0.405795	0.463192	0.324068	0.464312	0.454931	0.498372	0.584571	0.542245	0.447123	0.50326	0.567515	0.474102	0.417075
166.24M	0.73166	0.646246	0.710167	0.669715	0.63972	0.594044	0.55629	0.578516	0.586354	0.56402	0.552432	0.541233	0.494807	0.540185	0.578365	0.594152	0.524051	0.420863	0.597281	0.612404	0.584129	0.329345	0.399803	0.395564	0.379277	0.401248	0.417581	0.388012	0.455607	0.54473	0.424248	0.472652	0.379473	0.351364	0.37907	0.405795	0	0.249133	0.387395	0.350814	0.405467	0.357966	0.411111	0.44194	0.387162	0.429486	0.418609	0.356738	0.449918
193.24M	0.661148	0.581353	0.654221	0.584581	0.564065	0.57736	0.59668	0.597869	0.554342	0.487835	0.459749	0.488506	0.465804	0.500378	0.55687	0.578043	0.497182	0.341018	0.53953	0.608693	0.484978	0.273575	0.304979	0.361973	0.361085	0.327032	0.372918	0.360566	0.365023	0.503217	0.376227	0.423448	0.306462	0.269819	0.278613	0.463192	0.249133	0	0.361628	0.220436	0.394076	0.286886	0.302041	0.367175	0.327723	0.341859	0.362189	0.29754	0.388519
200.24M	0.681559	0.656844	0.724484	0.625562	0.642547	0.562943	0.667578	0.574311	0.632918	0.610907	0.583576	0.61164	0.573379	0.620977	0.663013	0.676635	0.541084	0.455094	0.637938	0.636809	0.603498	0.418601	0.381136	0.448649	0.468294	0.441967	0.473258	0.497692	0.515446	0.621965	0.520399	0.53642	0.443187	0.423859	0.447145	0.324068	0.387395	0.361628	0	0.372523	0.367035	0.469787	0.505983	0.485934	0.358607	0.420236	0.455868	0.442563	0.439919
32.24M	0.704876	0.618269	0.708141	0.578859	0.591366	0.573917	0.640752	0.575152	0.592141	0.555506	0.541581	0.56655	0.539543	0.576951	0.621601	0.637991	0.54679	0.415208	0.598376	0.652885	0.561262	0.392573	0.296546	0.398845	0.421849	0.352982	0.441621	0.440575	0.437982	0.557913	0.453644	0.478467	0.396755	0.360466	0.381713	0.464312	0.350814	0.220436	0.372523	0	0.384493	0.363849	0.386852	0.448272	0.395256	0.44487	0.451735	0.36698	0.469531
72.24M	0.648174	0.560746	0.656486	0.537184	0.470677	0.501635	0.599771	0.458583	0.578047	0.460734	0.45795	0.505686	0.469239	0.528619	0.562904	0.550039	0.476294	0.383109	0.512461	0.511621	0.488148	0.332192	0.343888	0.421362	0.386213	0.332567	0.355791	0.39831	0.378234	0.498449	0.449644	0.350921	0.409547	0.334509	0.412999	0.454931	0.405467	0.394076	0.367035	0.384493	0	0.343204	0.498171	0.431341	0.34713	0.334813	0.374034	0.335299	0.458524
10.24M	0.696819	0.613635	0.696463	0.63288	0.53896	0.604418	0.66992	0.602504	0.624619	0.493901	0.50125	0.48759	0.514217	0.559768	0.600231	0.584035	0.550829	0.418615	0.537504	0.623734	0.538891	0.40477	0.414174	0.449151	0.380557	0.265676	0.453987	0.410292	0.39602	0.457266	0.447849	0.377146	0.40652	0.330551	0.348557	0.498372	0.357966	0.286886	0.469787	0.363849	0.343204	0	0.373599	0.276068	0.268239	0.216709	0.216317	0.111885	0.392703
13.24M	0.677523	0.68504	0.6694	0.706187	0.689572	0.679124	0.716698	0.686842	0.67373	0.587188	0.589899	0.563683	0.593727	0.647567	0.693426	0.714215	0.598869	0.471107	0.657876	0.721411	0.639308	0.430247	0.431838	0.436058	0.500933	0.392351	0.482922	0.489112	0.456257	0.556555	0.516361	0.563812	0.323161	0.404059	0.347557	0.584571	0.411111	0.302041	0.505983	0.386852	0.498171	0.373599	0	0.337664	0.396955	0.406454	0.354321	0.34802	0.455535
135.24M	0.664381	0.680824	0.656773	0.687764	0.609045	0.630137	0.697703	0.627558	0.651666	0.543346	0.548944	0.489257	0.517253	0.56547	0.652828	0.634284	0.540033	0.365645	0.587412	0.670535	0.582062	0.344247	0.398293	0.393032	0.444603	0.343279	0.409372	0.35366	0.440071	0.505617	0.402937	0.434887	0.20924	0.27085	0.279844	0.542245	0.44194	0.367175	0.485934	0.448272	0.431341	0.276068	0.337664	0	0.248587	0.301331	0.297732	0.314535	0.370822
139.24M	0.614488	0.602432	0.678917	0.630946	0.530024	0.561372	0.637992	0.557861	0.572993	0.485576	0.493684	0.438145	0.453358	0.516953	0.6014	0.584983	0.462912	0.344325	0.544133	0.617962	0.539182	0.297972	0.358855	0.364695	0.405865	0.290892	0.362915	0.312741	0.385337	0.454011	0.361953	0.371469	0.277757	0.225995	0.240424	0.447123	0.387162	0.327723	0.358607	0.395256	0.34713	0.268239	0.396955	0.248587	0	0.201362	0.302352	0.239294	0.234263
142.24M	0.631052	0.603547	0.682872	0.622962	0.549052	0.599503	0.67569	0.614054	0.614324	0.461208	0.469536	0.437278	0.473794	0.537409	0.577693	0.561614	0.535431	0.391821	0.513954	0.598873	0.505387	0.347156	0.391308	0.408816	0.367781	0.256342	0.415403	0.405824	0.383524	0.403218	0.429348	0.384443	0.395279	0.315862	0.303633	0.50326	0.429486	0.341859	0.420236	0.44487	0.334813	0.216709	0.406454	0.301331	0.201362	0	0.169951	0.285593	0.358171
148.24M	0.705652	0.633582	0.704111	0.654368	0.58232	0.629277	0.706251	0.639543	0.649491	0.492972	0.50133	0.473418	0.508624	0.571711	0.61298	0.595332	0.579061	0.431326	0.545986	0.633321	0.544335	0.39166	0.415986	0.437852	0.390166	0.27975	0.441552	0.441101	0.414779	0.433592	0.454619	0.428285	0.40904	0.348734	0.340437	0.567515	0.418609	0.362189	0.455868	0.451735	0.374034	0.216317	0.354321	0.297732	0.302352	0.169951	0	0.223709	0.409802
184.24M	0.668227	0.596785	0.673434	0.623405	0.524598	0.590706	0.669539	0.589047	0.61144	0.480896	0.482802	0.476274	0.500267	0.5558	0.598736	0.58656	0.542762	0.422107	0.529523	0.61499	0.529141	0.399665	0.419317	0.444326	0.383905	0.26172	0.449196	0.409321	0.380717	0.455447	0.449675	0.386235	0.386269	0.331472	0.348792	0.474102	0.356738	0.29754	0.442563	0.36698	0.335299	0.111885	0.34802	0.314535	0.239294	0.285593	0.223709	0	0.362409
20.24M	0.574915	0.551027	0.63703	0.57531	0.513501	0.54796	0.591638	0.543197	0.518983	0.448043	0.414136	0.40141	0.425882	0.486216	0.534172	0.562384	0.527351	0.39067	0.491788	0.584059	0.464497	0.417485	0.349355	0.414919	0.470736	0.399065	0.390356	0.314648	0.40272	0.558549	0.474561	0.416898	0.373021	0.338111	0.265157	0.417075	0.449918	0.388519	0.439919	0.469531	0.458524	0.392703	0.455535	0.370822	0.234263	0.358171	0.409802	0.362409	0
21.24M	0.693547	0.615448	0.689532	0.633051	0.591552	0.595171	0.646259	0.609247	0.586255	0.511598	0.490156	0.465544	0.478026	0.538398	0.591505	0.60205	0.517058	0.359348	0.559037	0.64472	0.524027	0.312335	0.312131	0.355377	0.376424	0.256502	0.383361	0.369286	0.409094	0.481777	0.391349	0.43646	0.327453	0.286082	0.250073	0.47138	0.285123	0.196684	0.411213	0.296543	0.393827	0.157635	0.248962	0.237193	0.261678	0.234968	0.246711	0.221485	0.326374
8.24M	0.638933	0.661174	0.642196	0.682092	0.643674	0.697395	0.728754	0.692755	0.674278	0.673978	0.634842	0.651915	0.677235	0.660419	0.675753	0.69615	0.643571	0.494235	0.632414	0.722925	0.598991	0.58672	0.576332	0.578806	0.522758	0.432051	0.651733	0.598214	0.510057	0.665474	0.581702	0.579514	0.43202	0.510431	0.440243	0.642849	0.567207	0.511754	0.583197	0.532743	0.538423	0.417533	0.487267	0.389601	0.474886	0.482624	0.44786	0.36788	0.485933
9.24M	0.642602	0.621076	0.692739	0.638144	0.606399	0.609379	0.65109	0.621647	0.589421	0.528824	0.496163	0.48545	0.501762	0.555403	0.604553	0.624557	0.521377	0.380923	0.56783	0.640182	0.531143	0.349534	0.327804	0.373313	0.398004	0.268546	0.403806	0.40274	0.425134	0.508844	0.416187	0.473784	0.349956	0.320683	0.262865	0.434135	0.290819	0.201057	0.355229	0.313389	0.408379	0.220899	0.266429	0.31554	0.197099	0.231129	0.30229	0.221571	0.248903
92.24M	0.659619	0.580723	0.649043	0.602249	0.505929	0.577371	0.657718	0.575965	0.595777	0.513518	0.519714	0.516238	0.524	0.517188	0.553896	0.538022	0.529884	0.368982	0.480671	0.583574	0.490184	0.441255	0.474861	0.504622	0.448261	0.35423	0.509934	0.461141	0.413667	0.523927	0.437873	0.450883	0.440015	0.374946	0.361658	0.487858	0.425323	0.370771	0.513473	0.453901	0.417941	0.188701	0.451461	0.326214	0.323947	0.272545	0.267742	0.192862	0.412266
Data 2	pcoa results
Eigvals	53
2.26235	0.64858	0.602429	0.368481	0.315681	0.304007	0.237302	0.225795	0.206027	0.182194	0.154118	0.130735	0.119251	0.102051	0.0948011	0.0724216	0.0601351	0.048273	0.0455999	0.0369846	0.0303549	0.0282729	0.0208953	0.018137	0.0167883	0.0123182	0.00647168	0.00495714	0.00327388	0.000527569	0	0	0	0	0	0	0	0	0	0	0	0	0	0	0	0	0	0	0	0
Proportion explained	53
0.35576	0.101991	0.0947333	0.0579444	0.0496415	0.0478058	0.0373163	0.0355067	0.0323982	0.0286504	0.0242354	0.0205583	0.0187524	0.0160477	0.0149077	0.0113885	0.00945638	0.00759103	0.00717069	0.00581591	0.00477338	0.00444597	0.00328584	0.00285208	0.00264	0.00193706	0.00101769	0.000779521	0.000514824	8.29613e-05	0	0	0	0	0	0	0	0	0	0	0	0	0	0	0	0	0	0	0	0
Species	0	0
Site	53	53
15.1M	-0.299687	-0.258247	0.170399	0.0906235	0.0190103	-0.0416289	0.0472668	-0.0654483	0.113978	-0.0534407	-0.0961532	-0.0511377	0.0794843	0.00641465	-0.0199234	0.0289778	-0.0430149	0.0343136	-0.0286964	-0.0286851	0.0157711	-0.0169745	0.0141151	-0.000547059	0.00156138	0.00224009	0.00804154	-0.00504456	0.00558762	0.00128125	0	0	0	0	0	0	0	0	0	0	0	0	0	0	0	0	0	0	0
157.1M	-0.336499	-0.107521	0.0886772	0.0323599	-0.0550786	0.0108903	-0.038034	-0.0203761	-0.0323852	0.000616752	0.00671191	0.0238631	0.0597521	-0.0191639	-0.0331566	-0.0697971	-0.0127665	0.00536989	0.0171133	0.03183	-0.00249017	0.0332031	0.0162751	-0.016717	-0.0287193	-0.0197525	-0.00578747	-0.000968651	-0.0109915	0.00234856	0	0	0	0	0	0	0	0	0	0	0	0	0	0	0	0	0	0	0
166.1M	-0.324199	-0.2176	0.188803	0.147689	0.0175316	0.0249298	0.0479479	-0.0261607	0.0194852	-0.0767319	0.0472781	-0.0793602	-0.0634173	0.0498647	0.0340879	-0.0254154	0.0215003	-0.0390476	0.0192494	-0.0130081	-0.0239368	0.0159879	-0.0114141	0.0134512	0.00832109	-0.00126323	-0.00364814	-0.0028647	-0.00351278	-0.00113636	0	0	0	0	0	0	0	0	0	0	0	0	0	0	0	0	0	0	0
258.1M	-0.305183	-0.149894	0.0216328	0.0454179	-0.142317	0.0314068	-0.000654565	-0.0619614	-0.0734023	0.0841349	0.0165657	-0.00964945	-0.0675956	0.0493481	-0.0510893	-0.0183832	0.082017	-0.0660642	-0.00324578	-0.0162677	-0.0180054	-0.0129286	-0.00694403	-0.00434079	0.0249532	0.00203325	0.00716511	0.0050349	0.00365478	-0.00163243	0	0	0	0	0	0	0	0	0	0	0	0	0	0	0	0	0	0	0
104.1M	-0.276697	-0.0301736	0.0440399	-0.110159	-0.0302401	-0.0134861	0.0637293	-0.0280041	-0.0431815	0.00099771	0.0416505	0.00608832	0.104101	0.00991623	-0.0501969	0.0316894	-0.0207937	-0.00375602	0.0521167	-0.0241516	0.00650137	0.0290515	0.0139921	0.0172169	-0.0321061	-0.0101631	0.00445012	0.00283782	0.00795013	-0.00217635	0	0	0	0	0	0	0	0	0	0	0	0	0	0	0	0	0	0	0
135.1M	-0.205892	-0.104814	-0.229122	-0.0722651	0.0105064	-0.0187729	0.0980298	0.00325678	-0.147376	0.0132162	-0.0712337	-0.0593518	-0.0205886	0.0115878	0.00459505	-0.00790982	-0.0496307	0.072396	-0.0215692	-0.0118029	-0.0563106	-0.0183148	-0.0178958	-0.0065366	0.00486943	-0.00745089	-0.00261827	-0.00422783	-0.00155775	0.00189886	0	0	0	0	0	0	0	0	0	0	0	0	0	0	0	0	0	0	0
139.1M	-0.332367	-0.00994797	-0.105587	0.0760003	0.0295768	0.0502896	-0.065051	0.132169	-0.0297449	-0.0885	-0.0832446	0.00950723	0.0376358	-0.0931163	0.00883041	-0.0168718	0.0552642	-0.0146017	-0.0412815	-0.00742529	-0.00991242	-0.0036353	0.0110605	-0.022624	-0.00373297	0.000884479	0.00346628	0.00941344	-0.00117285	-0.00215128	0	0	0	0	0	0	0	0	0	0	0	0	0	0	0	0	0	0	0
20.1M	-0.194698	-0.120936	-0.258499	-0.0982713	0.0252641	0.00360347	0.133564	0.0172252	-0.124054	-0.0349274	-0.00632232	-0.0300507	-0.035885	-0.0408404	-0.0161832	-0.0426627	-0.0228949	0.0139463	0.0160021	0.0159781	0.038592	-0.0214921	-0.0027349	-0.00690774	0.0086087	0.0293251	-0.0082216	0.00193285	0.00514783	-0.00257136	0	0	0	0	0	0	0	0	0	0	0	0	0	0	0	0	0	0	0
87.1M	-0.301046	-0.0646033	-0.0337294	0.0683799	0.034499	-0.0627523	-0.0613321	0.107553	-0.0778431	-0.0109881	-0.0357281	0.0506833	0.0931361	0.0163527	0.00402036	-0.0057645	0.0563057	-0.0159817	-0.000554119	0.0225227	0.0228548	0.0150469	0.00196595	0.0312169	-0.0124832	-0.00756534	-0.0116631	-0.000850673	0.00342827	0.00345579	0	0	0	0	0	0	0	0	0	0	0	0	0	0	0	0	0	0	0
15.6M	-0.199852	0.0805238	0.0619789	-0.0201072	-0.00961241	-0.0929296	-0.0139442	-0.0956247	0.0266507	-0.05973	0.0561737	-0.00679682	-0.0721329	-0.00353633	-0.0284567	-0.0300005	-0.0556591	-0.0092644	0.00993388	0.0129616	-0.0142754	-0.000252209	0.0212351	-0.0081192	-0.0133733	0.0146942	0.00834778	-0.00493042	-0.00872702	-0.000474098	0	0	0	0	0	0	0	0	0	0	0	0	0	0	0	0	0	0	0
151.6M	-0.172416	0.0874118	0.0946372	0.0440995	-0.0661178	-0.122103	-0.0378186	-0.0195269	0.00968556	0.00323623	-0.00218126	0.0718901	-0.00871731	-0.0224927	0.0260998	0.0395354	0.00380174	0.0254126	0.0172489	-0.0315333	-0.0291246	0.00591531	-0.046493	-0.0145167	0.007551	0.00773209	-0.0127188	-0.0093529	0.00496506	0.000970426	0	0	0	0	0	0	0	0	0	0	0	0	0	0	0	0	0	0	0
165.6M	-0.113457	0.10985	-0.00543365	-0.0451558	0.0946688	-0.191203	-0.0566065	-0.0161544	-0.0631812	0.0504599	-0.0694354	-0.0226352	-0.0604358	-0.0308207	0.0335621	0.0581635	-0.0129631	-0.0385973	0.0165431	-0.0130816	-0.0052373	-0.0396064	0.0228577	0.00423774	-0.0171406	-0.0312189	0.00313588	0.00101765	-0.000937127	-0.000295304	0	0	0	0	0	0	0	0	0	0	0	0	0	0	0	0	0	0	0
166.6M	-0.162717	0.122797	-0.0478289	0.0197858	0.0473416	-0.143247	-0.0195159	0.04232	-0.010728	-0.0612038	0.00690244	0.0344122	-0.0218526	0.036314	0.0540234	0.0017592	-0.00664089	-0.0108694	-0.0144188	0.0136404	0.00342192	-0.018299	-0.0234428	0.0253427	0.000931707	0.00833517	-0.0048448	-0.0092019	0.00589611	0.00463636	0	0	0	0	0	0	0	0	0	0	0	0	0	0	0	0	0	0	0
193.6M	-0.239505	0.0842688	-0.0413655	-0.00660501	0.0864043	-0.0547747	-0.037333	0.0918508	-0.023386	0.00197476	0.0123052	0.0177836	-0.00654564	0.0693012	0.0506623	0.029417	0.00146593	-0.000810791	-0.00420132	-0.0100281	0.0089032	0.00297843	0.011836	0.0117974	0.0174153	0.0114054	0.031891	0.00257098	-0.0141713	-0.00403677	0	0	0	0	0	0	0	0	0	0	0	0	0	0	0	0	0	0	0
72.6M	-0.268401	0.127429	0.0875575	0.0406951	-0.0772324	0.0688226	-0.0298387	0.071214	0.0760129	0.068357	0.00434974	-0.0628947	-0.0229858	-0.00315424	0.00495428	-0.0236737	-0.0508379	0.00616587	0.024539	0.0129238	0.0515691	-0.0285432	-0.0227736	-0.0236783	-0.0168537	0.00273499	0.00156242	0.000780672	-0.00636621	-0.00307805	0	0	0	0	0	0	0	0	0	0	0	0	0	0	0	0	0	0	0
84.6M	-0.270121	0.197087	0.0569411	-0.0441553	-0.0346428	0.045765	0.00425726	0.0914207	0.0618291	-0.0125581	0.000431741	-0.0415216	0.00558287	0.0540967	0.000523942	0.0294787	0.00480726	0.021914	-0.0129528	0.00732833	0.0255751	0.0192791	-0.0089526	0.00439204	-0.00112181	0.0156198	0.00644512	-0.00197204	-0.0079056	0.00212362	0	0	0	0	0	0	0	0	0	0	0	0	0	0	0	0	0	0	0
126.6M	-0.126618	-0.0201164	-0.115969	-0.0561304	0.178427	0.171459	-0.0777352	-0.096456	0.0596839	-0.0173578	-0.0349828	0.0887513	-0.0337664	-0.00135815	-0.023553	-0.00960816	-0.0443057	-0.0513793	-0.0305989	0.00318627	-0.00361589	-0.0147979	-0.0375133	0.0102328	-0.0170889	-0.000552988	0.0079819	-0.00816179	-0.00968064	0.00100288	0	0	0	0	0	0	0	0	0	0	0	0	0	0	0	0	0	0	0
184.6M	0.0216645	-0.0028809	-0.0667774	-0.0331582	0.115655	0.126776	-0.00407121	-0.0107348	-0.0167308	0.115472	0.0356622	0.0665627	-0.00162969	0.015395	0.0162617	-0.00342517	0.0166498	0.0536346	-0.00441999	-0.0253461	0.00263075	0.0301982	0.0244655	0.0443256	-0.00329687	-0.00182338	-0.0142777	0.00438056	-0.000360065	-0.00406034	0	0	0	0	0	0	0	0	0	0	0	0	0	0	0	0	0	0	0
20.6M	-0.25757	-0.00361695	0.0528251	-0.107428	0.0314965	0.0149956	-0.0354173	-0.0282563	0.0354115	0.0459961	0.0951935	-0.00662937	-0.0460718	0.0188707	-0.0122049	-0.0325867	0.00885709	-0.00300769	-0.0120869	0.0622751	-0.00547471	-0.0166942	0.0389169	0.0113623	0.0322431	-0.0066306	-0.024896	-0.00272778	0.00333579	0.00394848	0	0	0	0	0	0	0	0	0	0	0	0	0	0	0	0	0	0	0
21.6M	-0.279787	0.016125	-0.0647744	-0.153239	-0.000537369	0.144443	-0.0736323	-0.0951185	0.129376	-0.00316427	-0.00435513	-0.0113532	-0.0380797	-0.106037	-0.00847832	0.056257	0.0342854	0.00992321	-0.04373	0.00250241	-0.0238532	0.0171605	-0.00351646	-0.00637173	0.00150839	-0.00852935	0.00880859	0.00416851	0.0117523	0.00153128	0	0	0	0	0	0	0	0	0	0	0	0	0	0	0	0	0	0	0
68.6M	-0.23331	-0.00552029	0.0822545	-0.0222856	-0.0334659	-0.0018948	-0.0708062	-0.0171676	0.00474968	0.134296	0.039462	0.0367969	0.0201705	-0.0132713	0.0660412	0.038615	-0.00384517	0.03047	0.0232562	-0.0297399	0.0202176	-0.0370589	-0.0120878	0.00295553	-0.000730344	0.00431747	-0.0108134	0.0115527	0.0075324	-0.00247458	0	0	0	0	0	0	0	0	0	0	0	0	0	0	0	0	0	0	0
15.12M	0.0608299	0.0813618	-0.0894859	0.0512739	0.07361	0.0384825	-0.0138979	-0.0922085	-0.0118666	-0.0611482	0.0231588	0.0079624	0.0335527	0.0283517	0.0622356	-0.0323881	-0.0337306	-0.0144013	0.0260713	-2.01899e-05	-0.00151438	0.020058	0.0195652	-0.0347135	0.010217	0.022168	-0.000856174	0.0231424	0.00171297	0.00740159	0	0	0	0	0	0	0	0	0	0	0	0	0	0	0	0	0	0	0
151.12M	0.0862803	-0.0243073	-0.0928588	0.11115	-0.114098	-0.0792362	0.0330412	-0.0540153	-0.034625	0.0841499	0.0846562	-0.0193288	0.00012067	-0.00243192	0.0401488	0.00834336	0.00540945	-0.00609139	-0.0736974	0.0349626	0.0112139	0.0194228	-0.0231303	-0.00365166	0.0112961	-0.0198789	0.01256	0.0119847	0.00144685	-0.00143353	0	0	0	0	0	0	0	0	0	0	0	0	0	0	0	0	0	0	0
166.12M	0.179788	0.126447	-0.0548987	0.135996	-0.0536876	0.065822	0.0520731	-0.0108839	-0.0430316	0.113449	-0.122633	-0.0528106	-0.0718524	-0.011611	-0.0437912	-0.012703	0.0203123	-0.0220645	0.0255463	-0.0339717	0.021595	0.0208426	0.00893264	0.0108967	-0.0101948	0.00936884	0.00831035	0.00473028	-0.00471186	0.00539347	0	0	0	0	0	0	0	0	0	0	0	0	0	0	0	0	0	0	0
200.12M	0.138602	0.118657	0.0631821	0.0674453	-0.17557	0.106426	0.0423512	0.0275124	0.0182347	0.0186557	-0.048457	-0.0176122	-0.00615936	-0.0331728	0.0662193	-0.0460888	-0.0489735	-0.000649746	-0.0163939	-0.0157519	-0.0518466	-0.00111849	0.0169218	0.0602008	-0.0112132	0.0113089	0.00246483	-0.0168227	0.00591779	0.00103753	0	0	0	0	0	0	0	0	0	0	0	0	0	0	0	0	0	0	0
84.12M	0.179802	0.00756588	0.0980315	0.00426322	-0.101226	-0.0129313	-0.00506114	-0.0390548	-0.0633095	0.00583996	-0.041879	0.0482671	0.0238389	-0.0225166	0.0726985	-0.0177935	-0.0943758	-0.0304465	-0.0556591	0.0305545	0.0165944	0.0273976	-0.00364358	-0.00237403	0.0027967	-0.00949262	-0.00393513	0.0204504	-0.000354931	-0.00358141	0	0	0	0	0	0	0	0	0	0	0	0	0	0	0	0	0	0	0
86.12M	-0.00800659	0.0872381	-0.108165	0.0384138	0.0412448	-0.0442473	0.00613108	-0.135588	-0.00738442	0.00388139	0.0574366	-0.0578663	0.0753358	-0.0615913	0.0511412	0.0319776	0.0102475	-0.00299809	0.0467807	0.00267061	-0.0083366	0.0477237	0.017056	-0.00809989	0.0116804	0.0269173	0.00169636	-0.0150517	-0.000296551	-0.00462601	0	0	0	0	0	0	0	0	0	0	0	0	0	0	0	0	0	0	0
122.12M	0.0546289	0.157654	-0.0636104	0.0478001	0.0258667	-0.0181429	0.103755	0.053326	0.0783445	0.0296929	0.0893087	-0.0500986	-0.011689	-0.0567913	-0.0565785	-0.0214079	0.0126454	-0.00281244	-0.00739864	0.0142731	0.0105346	-0.0298233	0.0152742	0.0151763	-0.0298953	-0.0102422	-0.00717951	0.012788	-0.00339411	0.000590086	0	0	0	0	0	0	0	0	0	0	0	0	0	0	0	0	0	0	0
128.12M	-0.00303219	0.0535099	0.0930152	0.0501098	-0.0336098	0.0135843	0.0285353	0.0282827	-0.0157193	-0.0759356	0.00734774	0.159968	-0.0874814	-0.00766735	-0.0541763	-0.0537787	-0.00289447	0.0532307	-0.00282934	-0.0255821	0.00410679	0.0115979	0.0040731	-0.00641344	0.00223523	0.00973864	0.00395779	0.00718359	0.00797697	-0.0047631	0	0	0	0	0	0	0	0	0	0	0	0	0	0	0	0	0	0	0
138.12M	0.0220693	0.294874	0.107743	-0.0357891	-0.0240823	0.0287843	-0.0129379	-0.0414834	-0.0418669	-0.0837656	-0.136797	-0.0234296	-0.0308359	0.0604423	-0.0692752	0.0549311	0.0181185	-0.0133061	0.00900313	0.0179245	0.00831052	0.0150666	0.00551101	-0.00916407	0.0116706	0.00972352	-0.0213772	0.00861158	0.0103242	-0.00276193	0	0	0	0	0	0	0	0	0	0	0	0	0	0	0	0	0	0	0
142.12M	0.0133237	0.146172	-0.031891	0.0272659	0.0852809	0.161855	0.0297073	0.00078972	-0.0166216	0.0636425	-0.00190985	-0.0842594	0.0887561	0.0718803	-0.0198927	0.0061666	-0.0149372	0.0080645	0.0144195	0.0187522	-0.0136026	-0.00938338	-0.0264327	-0.0123694	0.0260769	-0.0190733	-0.00229361	-0.00787428	-0.00248992	-0.00106497	0	0	0	0	0	0	0	0	0	0	0	0	0	0	0	0	0	0	0
144.12M	0.0232336	0.18324	0.0333131	-0.0255435	-0.102481	-0.0202245	0.150052	0.0634812	0.0329991	-0.0533295	0.0463494	0.00409202	0.0618693	-0.037908	-0.024273	0.0309669	0.0320347	0.0230795	-0.0358336	-0.00273723	-0.0298464	-0.00129411	-0.00452209	-0.0206303	0.0142466	-0.0210159	0.000265925	-0.000136065	-0.00550857	0.00166556	0	0	0	0	0	0	0	0	0	0	0	0	0	0	0	0	0	0	0
148.12M	0.16225	-0.0218471	0.0449466	0.168047	0.113349	0.0325283	0.117517	-0.000320979	0.0486088	-0.0494807	0.0623531	0.0315079	-0.0196843	0.00474703	0.0176857	0.00408352	-0.0109359	0.00462899	0.0160654	0.00191205	0.0173368	-0.0489723	-0.0128236	-0.00757505	-0.00236553	-0.0116142	-0.00795954	-0.00252502	0.0136534	-0.00172121	0	0	0	0	0	0	0	0	0	0	0	0	0	0	0	0	0	0	0
20.12M	0.105237	0.102692	-0.0266379	0.0441424	0.06472	0.00098833	0.0650742	0.0269987	-0.00199533	-0.0526761	0.0488788	0.0794405	0.0162776	0.0512018	-0.0198905	-0.010511	0.0244667	0.00329954	-0.015763	0.0149915	-0.0136552	0.0168577	-0.00730423	0.00813126	0.00870933	0.000486623	0.00737899	-0.00966486	-0.00567559	0.000906127	0	0	0	0	0	0	0	0	0	0	0	0	0	0	0	0	0	0	0
92.12M	0.148128	0.0465686	0.0385664	0.0764226	0.0870123	-0.0248304	-0.00173186	-0.00433793	-0.0344909	0.101161	-0.035046	0.0697609	-0.0386381	-0.0107598	-0.0087547	-0.0180606	-0.0124817	-0.0038722	0.0329827	-0.00452169	-0.019297	0.02462	0.0133473	-0.0450941	0.00566822	-0.0376752	-0.000759239	-0.0199437	0.000484682	-0.000539538	0	0	0	0	0	0	0	0	0	0	0	0	0	0	0	0	0	0	0
165.24M	0.0982456	-0.136653	-0.27073	-0.0650881	-0.0653134	-0.119336	0.00440875	0.0990775	0.163829	-0.0187558	0.00729796	-0.0229213	-0.0874133	0.0727651	-0.0016967	0.0376147	-0.0360509	-0.00771779	-0.0017393	-0.0188923	0.00755171	0.0515789	0.0182758	-0.00136119	-0.00041281	-0.0178579	-0.00683209	0.000619008	-0.00026941	-0.00050745	0	0	0	0	0	0	0	0	0	0	0	0	0	0	0	0	0	0	0
166.24M	0.206632	-0.00223182	-0.142241	0.0591314	-0.0311759	0.0687435	-0.129571	0.119682	0.0413795	-0.0918239	0.00845912	-0.0576627	0.00381789	-0.0569781	0.0559765	-0.0468989	0.00222648	-0.0263439	0.0463441	-0.00766834	0.00317365	-0.00630824	0.0150529	-0.00398654	0.0191718	-0.0174887	0.000820262	-0.00863327	0.0146473	-0.00276488	0	0	0	0	0	0	0	0	0	0	0	0	0	0	0	0	0	0	0
193.24M	0.198191	-0.0238378	-0.0362825	0.0886313	-0.026932	0.0272596	-0.125734	0.0115065	-0.0146048	-0.00563902	0.0756646	0.0134735	0.0296106	0.0243052	-0.0195647	0.0175694	-0.000971483	0.04172	0.025779	-0.039783	-0.0466171	-0.0466329	0.0243096	-0.00755397	0.00167373	0.00711174	0.0113574	0.021277	-0.0100636	0.00412319	0	0	0	0	0	0	0	0	0	0	0	0	0	0	0	0	0	0	0
200.24M	0.202446	-0.146789	-0.198078	0.0330825	-0.119915	0.0189975	0.000799836	-0.0536632	0.127957	-0.00177965	-0.0925094	0.0469006	0.0169918	0.0906715	0.0356731	0.0148899	0.0478445	0.0239527	0.0380176	0.0437426	-0.0242872	-0.0153452	-0.0126755	-0.0112533	-0.037096	0.00485604	-0.0144402	0.00565722	-0.00655969	-0.0032858	0	0	0	0	0	0	0	0	0	0	0	0	0	0	0	0	0	0	0
32.24M	0.2062	-0.0804885	-0.104177	0.087191	-0.117806	0.0556261	-0.0702343	0.00248451	-0.0896885	0.00355845	0.0725028	0.0376748	0.0203154	0.0326217	-0.0838693	0.0984222	-0.0340117	-0.0234253	-0.0353778	0.025657	0.0199241	-0.0240454	0.0296158	-0.0102655	-0.0155569	0.0201088	0.0101748	-0.0219228	0.0131926	0.000996709	0	0	0	0	0	0	0	0	0	0	0	0	0	0	0	0	0	0	0
72.24M	0.110956	-0.0263868	-0.0857195	-0.096914	-0.134183	0.0484411	0.0893744	-0.10354	-0.0112623	-0.070456	0.0202558	0.0677611	0.00592983	-0.0515265	0.0481536	0.0176294	0.038085	-0.0204787	0.0388776	-0.0421551	0.069266	-0.01244	-0.0166309	0.0103593	0.0188029	-0.0157618	0.00231763	-0.00901498	-0.0147518	0.004312	0	0	0	0	0	0	0	0	0	0	0	0	0	0	0	0	0	0	0
10.24M	0.242237	-0.0239156	0.0798414	-0.1453	-0.040804	-0.0124677	-0.0407578	0.0343683	-0.0469867	-0.0482061	0.0404052	-0.0257725	0.0216552	-0.0169098	-0.0347001	-0.00957385	0.00288037	-0.0386186	-0.0251783	-0.037791	-0.0203885	-0.0209371	0.00339082	-0.00810827	-0.0126874	0.00672654	-0.0198241	-0.00895057	-0.0209772	-0.00784335	0	0	0	0	0	0	0	0	0	0	0	0	0	0	0	0	0	0	0
13.24M	0.288881	-0.105794	0.0754293	0.130924	0.0888296	-0.00738447	-0.0863999	-0.0580627	-0.0608618	-0.0848699	0.00398355	-0.0774587	-0.067712	-0.047507	-0.0558978	0.0421783	0.00946087	0.0817739	-0.00352729	0.0117373	0.0354022	0.0244022	-0.0115875	0.0252809	0.00190501	-0.0208979	0.000517745	0.00258253	-0.00820955	-0.000224828	0	0	0	0	0	0	0	0	0	0	0	0	0	0	0	0	0	0	0
135.24M	0.263118	-0.0263682	0.076942	0.00175398	0.160817	-0.00743408	0.107319	-0.0211615	-0.000880334	-0.000996254	0.0297958	-0.0504828	-0.00836374	0.00716214	0.0492717	0.0323166	0.0390652	-0.043122	-0.0447969	-0.0344416	-0.0149317	0.00943001	0.00224218	-0.00643138	-0.0287455	0.0181595	-0.00818356	0.00995098	0.00550871	-0.00168466	0	0	0	0	0	0	0	0	0	0	0	0	0	0	0	0	0	0	0
139.24M	0.214854	-0.0155689	-0.0123826	-0.0378851	0.0737502	-0.0584215	0.0662671	-0.0381561	0.0546424	0.00496993	-0.0621415	0.0307519	0.0890097	0.0230846	-0.0568312	-0.042233	-0.00584798	-0.0469897	0.00528559	0.00188175	-0.000645702	-0.0188584	-0.00270062	0.0173798	0.00607752	-0.0168742	0.0195467	0.00745458	0.00728419	-0.00236372	0	0	0	0	0	0	0	0	0	0	0	0	0	0	0	0	0	0	0
142.24M	0.209249	0.015865	0.084752	-0.114967	-0.0187761	-0.0594335	-0.0106622	-0.0804248	0.032459	-0.000808918	-0.0665918	-0.00800532	0.0236065	0.0482865	0.0263816	-0.0587343	0.0337782	0.0284778	-0.0479046	-0.0303902	0.0307968	-0.0290941	0.0468689	-0.00992212	0.0169046	-0.00379166	-0.00488628	-0.00809728	-0.000560421	0.00375338	0	0	0	0	0	0	0	0	0	0	0	0	0	0	0	0	0	0	0
148.24M	0.245005	0.0140422	0.114704	-0.126774	-0.0151148	-0.0328909	-0.0294681	-0.0561098	-0.044453	-0.0275685	-0.020207	-0.0360371	-0.0260734	0.00479272	0.0611571	-0.0325887	0.0716378	0.0454352	0.0199781	0.0760716	-0.00616732	-0.0165711	-0.00410521	0.00374331	-0.0266416	0.00281405	0.0271427	-0.00541187	0.00398176	-0.00270565	0	0	0	0	0	0	0	0	0	0	0	0	0	0	0	0	0	0	0
184.24M	0.229083	-0.0544312	0.0818624	-0.13191	-0.0385095	-0.0218944	-0.0217326	0.0383581	-0.0265711	-0.0575121	0.0153096	-0.00707557	0.000784887	-0.0280903	-0.0477392	0.0282747	-0.0354398	-0.029551	0.0626095	0.0209218	-0.0348388	-0.000215385	-0.0293248	0.0302701	0.0135918	-0.00533649	-0.000197922	0.0175103	0.00284269	0.00413878	0	0	0	0	0	0	0	0	0	0	0	0	0	0	0	0	0	0	0
20.24M	0.111104	-0.0623694	-0.00363527	0.00552228	0.052208	-0.170164	0.031651	0.0428055	0.111292	0.128372	-0.0248703	0.0219539	0.0130532	-0.090645	-0.0695147	-0.0344117	0.0177393	0.00252001	0.0140045	0.0188632	-0.00781209	0.00909181	-0.0145797	-0.00384646	0.0101729	0.0373596	0.00592926	-0.0036601	-0.000154242	0.00171328	0	0	0	0	0	0	0	0	0	0	0	0	0	0	0	0	0	0	0
21.24M	0.260567	-0.0207156	0.0123893	-0.00047554	0.0245891	-0.0272311	-0.101236	0.0126115	-0.0467052	0.0189435	0.0358846	-0.0451072	0.0182876	0.00168158	0.00158697	-0.0303383	0.0116511	-0.0080375	-0.0342877	-0.0197479	0.0124824	0.0161803	-0.0372491	-0.0129677	-0.0371148	0.0106423	-0.0159728	-0.00806247	0.000813371	0.00609992	0	0	0	0	0	0	0	0	0	0	0	0	0	0	0	0	0	0	0
8.24M	0.201074	-0.239652	0.227856	-0.0547975	0.0506319	0.113038	0.0983014	0.153622	-0.0178597	0.0479399	-0.0475289	0.0468808	-0.0304684	-0.0405072	0.0589445	0.0832535	-0.00935614	-0.0134739	0.0148987	0.0437965	-0.00114096	0.00320493	0.0216469	-0.0167209	0.0133747	0.0132715	-0.000464675	-0.00197064	-0.00970851	0.0030705	0	0	0	0	0	0	0	0	0	0	0	0	0	0	0	0	0	0	0
9.24M	0.260054	-0.0708029	0.00109544	0.0186772	0.0117886	-0.0547786	-0.11577	-0.00229053	0.0410919	0.0349333	-0.0361502	-0.0213009	0.0525913	-0.00764171	-0.0394342	-0.0197455	-0.0174879	0.00306392	-0.0165681	0.00119687	0.00894401	-0.00290301	-0.016273	0.017322	0.0511153	0.0152732	-0.00842804	0.000743	-0.00594388	-0.00387594	0	0	0	0	0	0	0	0	0	0	0	0	0	0	0	0	0	0	0
92.24M	0.167327	-0.0833502	0.106465	-0.20789	0.0184505	0.0398854	-0.0341684	0.100375	-0.0149026	0.0254069	0.0486225	-0.0341244	-0.00919247	0.0585907	-0.00181428	-0.0491558	-0.00171005	0.0149882	0.00204445	-0.0405345	0.0138949	0.0262436	-0.0220531	-0.0224297	-0.00677989	-0.00340544	0.0173429	-0.000330149	0.0159747	0.00143528	0	0	0	0	0	0	0	0	0	0	0	0	0	0	0	0	0	0	0
Biplot	0	0
Site constraints	0	0
[truncated: 4 more columns]

## Sheet: Figure 3E
	faith_pd
15.1M	2.17052
157.1M	2.43013
166.1M	2.16443
258.1M	2.734
104.1M	2.88162
135.1M	3.93719
139.1M	2.78422
20.1M	4.14418
87.1M	2.93567
15.6M	2.957
151.6M	3.06077
165.6M	3.10738
166.6M	3.65321
193.6M	3.30202
72.6M	2.42661
84.6M	2.76409
126.6M	3.80181
184.6M	3.94788
20.6M	2.85796
21.6M	3.24014
68.6M	2.74273
15.12M	4.51124
151.12M	4.5656
166.12M	4.06757
200.12M	4.1427
84.12M	4.12459
86.12M	4.08128
122.12M	3.77635
128.12M	3.68537
138.12M	2.97223
142.12M	3.46994
144.12M	3.5849
148.12M	3.82461
20.12M	4.56192
92.12M	3.76233
165.24M	6.24495
166.24M	5.45444
193.24M	4.90791
200.24M	6.22921
32.24M	5.0449
72.24M	4.80531
10.24M	4.60013
13.24M	3.63491
135.24M	4.13994
139.24M	4.514
142.24M	4.40616
148.24M	4.1234
184.24M	4.408
20.24M	4.06487
21.24M	4.81579
8.24M	2.89123
9.24M	4.89352
92.24M	4.22131

## Sheet: Figure 3F
Fig 3F
data 1	Relative abundance composition based on 10 most abundant genera of control and antibiotic treated groups.
#OTU ID	15.1M	157.1M	166.1M	258.1M	104.1M	135.1M	139.1M	20.1M	87.1M	15.6M	151.6M	165.6M	166.6M	193.6M	72.6M	84.6M	126.6M	184.6M	20.6M	21.6M	68.6M	15.12M	151.12M	166.12M	200.12M	84.12M	86.12M	122.12M	128.12M	138.12M	142.12M	144.12M	148.12M	20.12M	92.12M	165.24M	166.24M	193.24M	200.24M	32.24M	72.24M	10.24M	13.24M	135.24M	139.24M	142.24M	148.24M	184.24M	20.24M
k__Bacteria;p__Actinobacteria;c__Actinobacteria;o__Bifidobacteriales;f__Bifidobacteriaceae;g__Bifidobacterium	0.0621309	0.000380566	0.000787285	0.844472	0.249127	0.000527136	0.927993	0.898773	0.702054	0.777112	0.729859	0.467491	0.399822	0.525035	0.929072	0.898819	0.314805	0.565482	0.507497	0.576195	0.604758	0.0671651	0.189412	0.249956	0.0924076	0.0452436	0.17902	0.135053	0.064141	0	0.116698	0.606293	0.512386	0.483156	0.252039	0.11283	0.0965402	0.0860063	0.444411	0.000990678	0.00302408	0.185057	0.0904103	0.0912777	0.168352	0.0167825	0.088751	0.360641	0.441314
k__Bacteria;p__Bacteroidetes;c__Bacteroidia;o__Bacteroidales;f__Bacteroidaceae;g__Bacteroides	0.641571	0.000380566	0.000246027	0.0584991	0.00731177	0.000458379	0	0.0013497	0.0608563	0.000385316	0.000235135	0.142542	0.143352	0.107352	0	0	0.147115	0.00277276	0.00923873	0	0.00499858	0.234007	0.0198957	0	0	0.354035	0.000124614	0	0.000282081	0	0	0	0.0139559	0.0131625	0.000321427	0.00309954	0	0.00313072	0.0229719	0.000357294	0.228033	0.00294688	0.00420578	0.00220923	0.00912818	0.0108871	0.0716701	0.00247502	0.0223112
k__Bacteria;p__Firmicutes;c__Clostridia;o__Clostridiales;f__Clostridiaceae;g__	0	0	0	0	0.0347144	0	0	0	6.00456e-05	0	0.00332128	0.00289682	0.0436552	0.0126115	0.00355998	0.00399361	0	0.0349175	0	0	0.0207388	0.254546	0.000268343	0.00614334	0.0375397	0.000335138	0.00166982	0.171436	0	0.00148683	0.00195921	0.00938647	0.00203524	0.0858591	0.234481	0.477488	0.0116928	0.0165692	0.000150706	0	0.00219674	0.250037	0	0.260242	0.00174911	0.0172774	0.000976052	0.0111066	0.00119184
k__Bacteria;p__Firmicutes;c__Clostridia;o__Clostridiales;f__Lachnospiraceae;g__Blautia	0.00114028	0.000845702	0.00147616	0.000926	0.0016468	0.000595893	0.000839299	0.00175096	0.00135103	0.000875718	0.124239	0.119965	0.120043	0.00550258	0.00532638	0.00847216	0.00146276	0.0274697	0.101256	0.000993946	0.00155984	0.0839855	0.241471	0.271116	0.577045	0.292911	0.00112152	0.181808	0.00698694	0.00121374	0.179795	0.0207132	0.279031	0.144501	0.232151	0.0639399	0.188504	0.488836	0.182936	0.201221	0.0552322	0.368174	0.751636	0.419922	0.431101	0.450567	0.33876	0.18244	0.171958
k__Bacteria;p__Firmicutes;c__Clostridia;o__Clostridiales;f__Lachnospiraceae;g__Coprococcus	0	0	0	0	0	0.000137514	0	0.00089372	0	0	0.000205743	0.0584881	0.032554	0	0	0	0.000455614	0.0145731	0.0371133	0	0.000709019	0.000428299	0.205436	0.00187081	0.130501	0.079737	0	0.0885148	0	0	0.000351653	0.00214997	0.0665814	0.0958027	0.054723	0.0196197	0.359572	0.00493236	0.0839649	0.000454737	0.0242212	0.0999329	0	0.141475	0.0913911	0.244056	0.34249	0.218266	0.192839
k__Bacteria;p__Firmicutes;c__Clostridia;o__Clostridiales;f__Lachnospiraceae;g__[Ruminococcus]	0	0	0	0	0.000592846	0.000183352	0	0.000383023	0.00195148	0.00567465	0.0195456	0.0671786	0.0236302	0.0185242	0.0151367	0.0161171	0.000815309	0.0107686	0.0188998	0.000203307	0.000673568	0.0296694	0.207928	0.37123	0.0391706	0.0534416	0.329553	0.0153679	0.583995	0.557956	0.101125	0.00865233	0.041199	0.00653345	0.0284865	0.00185333	0.0353988	0.0205564	0.00559766	0.0528957	0.0130663	0.0166741	0.111272	0.0153807	0.0461875	0.0233664	0.0307108	0.0465303	0.002336
k__Bacteria;p__Firmicutes;c__Clostridia;o__Clostridiales;f__Peptostreptococcaceae;g__	0	0	0	0	0	0	0	0	0	0.0786045	0	0.0520508	0.00424772	0.0136368	0.00192945	0.00231059	0.000287756	0.0137671	0.000316756	6.7769e-05	0.0316931	0.109411	0.00567354	0.0358488	0.00701867	0.00636762	0.0926627	0.0740157	0.000347177	0.11482	0.00788707	0.0197693	0.00782113	0.0734296	0.0570131	0.049273	0.0113038	0.0139701	0.0111523	0.0382467	0.00325231	0.0064533	0.00576553	0.00385917	0.0125171	0.0148245	0.00913306	0.00241314	0.00963005
k__Bacteria;p__Firmicutes;c__Clostridia;o__Clostridiales;f__Veillonellaceae;g__Veillonella	0	0.251723	0	0.000483131	0.0173902	0.00563806	0.000123426	0.0330494	0.0467455	0.0203167	0.0097875	0.0243701	0.0102802	0.237124	0.0321213	0.0530009	0.0916743	0.0392378	0.185408	0.00458571	0.0134359	0.0654713	0.00379514	0.00434838	0.00110668	0.000515597	0.242324	0.130817	0.0436358	0.0414492	0.141616	0.00162559	0	0.000509928	0.000200892	0.0015977	0.000572056	0.000383957	0	0.00186767	0.014721	0.00130558	8.35585e-05	0	0	0.000150612	0	0	0.000286041
k__Bacteria;p__Proteobacteria;c__Gammaproteobacteria;o__Enterobacteriales;f__Enterobacteriaceae;__	0.288638	0.72557	0.913251	0	0.000395231	0.925468	0	0	0	0.0329971	0.0849719	0.0156796	0.0504016	0.0516422	0.00125007	0.00196828	0	0	0	0	0	0.0199548	0.000268343	0	0	0.0742459	0.00281627	0	0.000260383	0.0199357	0.113634	0.242108	0	0.0363642	0.0182008	0	0	0	0	0	0	0	0	0	0	0	0	0	0
k__Bacteria;p__Proteobacteria;c__Gammaproteobacteria;o__Enterobacteriales;f__Enterobacteriaceae;g__Escherichia	0	0.000338281	0.00036904	0.0374426	0.508069	0	0.0230314	0.00910136	0.00156119	0.0198263	0.0151662	0	0.102374	0.000307598	0	0.00136924	0.395521	0.153598	0.0267131	0.206266	0.21735	0.0554452	0.0206241	0.00561244	0.0003786	0.0272493	0.0185674	0.00830844	0.00622749	0.0750394	0.207224	0.0051914	0.000319823	0.00493992	0.000602676	0	0.00324928	0.00587749	0.00040906	0	0.00208262	0.000335721	0.000417792	0.00528538	0.000327958	0.000666997	0.00714609	0.000433128	0.000619756
[truncated: 4 more columns]

## Sheet: Figure 3G
Fig 3G
Data 1	Relative levels of Bifidobacterium species.
#OTU ID	taxonomy	15.1M	157.1M	166.1M	258.1M	104.1M	135.1M	139.1M	20.1M	87.1M	15.6M	151.6M	165.6M	166.6M	193.6M	72.6M	84.6M	126.6M	184.6M	20.6M	21.6M	68.6M	15.12M	151.12M	166.12M	200.12M	84.12M	86.12M	122.12M	128.12M	138.12M	142.12M	144.12M	148.12M	20.12M	92.12M	165.24M	166.24M	193.24M	200.24M	32.24M	72.24M	10.24M	13.24M	135.24M	139.24M	142.24M	148.24M	184.24M
	month	1	1	1	1	1	1	1	1	1	6	6	6	6	6	6	6	6	6	6	6	6	12	12	12	12	12	12	12	12	12	12	12	12	12	12	24	24	24	24	24	24	24	24	24	24	24	24	24
	Group	Abx_Treatment	Abx_Treatment	Abx_Treatment	Abx_Treatment	Control	Control	Control	Control	Control	Abx_Treatment	Abx_Treatment	Abx_Treatment	Abx_Treatment	Abx_Treatment	Abx_Treatment	Abx_Treatment	Control	Control	Control	Control	Control	Abx_Treatment	Abx_Treatment	Abx_Treatment	Abx_Treatment	Abx_Treatment	Abx_Treatment	Control	Control	Control	Control	Control	Control	Control	Control	Abx_Treatment	Abx_Treatment	Abx_Treatment	Abx_Treatment	Abx_Treatment	Abx_Treatment	Control	Control	Control	Control	Control	Control	Control
1d14c671bb65a348e80c8c66923ebf2d	k__Bacteria; p__Actinobacteria; c__Actinobacteria; o__Bifidobacteriales; f__Bifidobacteriaceae; g__Bifidobacterium; s__Unclassified2	0.0621309	0.000380566	0.000787285	0.844472	0.249127	0.000527136	0.000863984	0.369727	0.161883	0.699103	0.729859	0.289222	0.372907	0.46519	0.928502	0.878765	0.314805	0.4429	0.118784	0.322219	0.434912	0.0639917	0.188339	0.249956	0.0740309	0.0310905	0.00189413	0.124355	0.0515124	0	0.115292	0.0558469	0.0386405	0.315008	0.143678	0.0826011	0.0959224	0.000531632	0.427274	0.000828272	0.00276732	0.185057	0.0904103	0.0796163	0.124406	0.0167825	0.088751	0.156669
58aecb3824e4311e1863b2f08cd176eb	k__Bacteria; p__Actinobacteria; c__Actinobacteria; o__Bifidobacteriales; f__Bifidobacteriaceae; g__Bifidobacterium; s__Unclassified2	0	0	0	0	0	0	0.515354	0.528408	0.540171	0.000875718	0	0.178269	0.0170266	0	0	0.0182565	0	0.00109621	0.388713	0.00164905	0.00170164	0	0	0	0	0	0	0	0.00698694	0	0	0.476298	0.45191	0.0982886	0.107477	0	0	0	0	0	0	0	0	0.0116614	0.0439464	0	0	0.203972
5cc7d167eabe0cebbad746e68c3700ba	k__Bacteria; p__Actinobacteria; c__Actinobacteria; o__Bifidobacteriales; f__Bifidobacteriaceae; g__Bifidobacterium; s__Unclassified3	0	0	0	0	0	0	0.411775	0.000638372	0	0.0771332	0	0	0.00771016	0.000375953	0	0.00111251	0	0.121486	0	0.252327	0.168144	0.00282288	0	0	0	0.0141531	0	0	0.00525105	0	0	0.0741479	0.0218352	0.0698601	0	0.0302285	0	0.0854746	0	0	0	0	0	0	0	0	0	0
7df9a9770bd7e4c2a157ef294f2ef65d	k__Bacteria; p__Actinobacteria; c__Actinobacteria; o__Bifidobacteriales; f__Bifidobacteriaceae; g__Bifidobacterium; s__Unclassified4	0	0	0	0	0	0	0	0	0	0	0	0	0.0021774	0.0594689	0.000570683	0.000684619	0	0	0	0	0	0.000350426	0.00107337	0	0.0183767	0	0.177126	0.0106978	0.000390574	0	0.00140661	0	0	0	0.000883925	0	0.000617821	0	0.0171374	0	0	0	0	0	0	0	0	0
a8bec4f37fd42b7474661b7a7bf27624	k__Bacteria; p__Actinobacteria; c__Actinobacteria; o__Bifidobacteriales; f__Bifidobacteriaceae; g__Bifidobacterium; s__Unclassified5	0	0	0	0	0	0	0	0	0	0	0	0	0	0	0	0	0	0	0	0	0	0	0	0	0	0	0	0	0	0	0	0	0	0	0	0	0	0	0	0.000162406	0.000256761	0	0	0	0	0	0	0
[truncated: 5 more columns]

## Sheet: Figure 3H
Fig 3H
Data 1	feautre table
#OTU ID	10.24M	104.1M	104.24M	122.12M	126.6M	128.12M	13.24M	13.6M	135.1M	135.24M	138.12M	139.1M	139.24M	142.12M	142.24M	144.12M	148.12M	148.24M	149.12M	15.12M	15.1M	15.6M	151.12M	151.6M	157.1M	165.24M	165.6M	166.12M	166.1M	166.24M	166.6M	184.24M	184.6M	193.24M	193.6M	20.12M	20.1M	20.24M	20.6M	200.12M	200.24M	21.24M	21.6M	258.1M	28.24M	285.1M	32.24M	62.24M	68.6M
45899cfca642a828a85d423a1fe33cc0	0	0	0	0	0	0	0	0	0	0	0	0	0	0	0	0	194	0	0	0	0	0	0	0	0	0	0	0	0	0	0	0	0	0	0	0	0	0	0	0	0	0	0	0	0	0	0	0	0
5509040370a4577008a88a22bafe3633	0	0	0	13	0	0	0	0	0	0	0	0	0	0	0	0	0	0	0	0	0	0	0	0	0	9	0	0	0	0	0	0	0	0	0	0	0	0	0	0	0	0	0	0	0	0	0	0	0
d7a653b97d3b880b47f82038bfd6c9f5	0	0	0	0	0	23	0	8	11	0	0	0	37	0	99	0	373	0	0	36	0	0	0	0	0	28	2595	0	0	0	1738	0	0	25	2273	0	0	0	0	0	624	589	0	0	0	0	22	14	106
25062a77b856cc03e7d6b35d768ac413	0	0	0	0	0	0	0	0	0	0	0	0	0	0	0	0	0	0	0	0	0	0	0	0	0	0	0	0	0	0	0	0	0	0	0	0	0	0	0	0	0	0	0	0	0	0	0	0	0
6566ddcebfaafef39f340cd6bc744476	0	0	0	0	0	0	0	0	0	0	0	0	0	0	0	0	0	0	0	0	0	0	0	0	0	0	0	0	0	0	0	0	0	0	0	0	0	0	0	0	0	0	0	0	0	4	0	0	0
f033e920a347c6a47fe7def04c305119	0	0	0	0	0	0	0	0	0	0	0	0	0	0	0	0	0	0	0	0	0	0	0	0	0	0	0	0	0	0	0	0	0	0	0	0	0	0	0	0	0	0	0	0	0	0	0	0	0
ace1664864e447f9bf7ab4053d4da724	0	0	0	0	0	0	0	0	0	0	0	0	5	0	0	0	0	0	0	0	0	0	0	0	0	0	0	0	0	0	0	0	0	0	0	0	0	0	0	0	0	0	0	0	0	0	0	0	0
87638a5b47ae7856e1899ecf7a50cff9	0	0	0	0	0	0	0	0	0	0	0	0	0	0	742	0	0	0	0	0	0	0	0	0	0	0	0	0	0	0	0	0	0	0	0	0	0	0	0	0	0	0	0	0	0	0	0	0	0
05faa5a32d394faf8a4bc73aaf45c55e	0	0	0	0	0	0	0	0	0	0	0	0	0	0	0	0	0	19	0	0	0	0	0	0	0	0	0	0	0	0	0	0	0	0	0	0	0	0	0	0	0	0	0	0	0	0	0	0	0
107eed4be9bc58fd4abdebf62b010cd7	0	0	0	0	0	0	0	0	0	0	0	0	0	0	0	0	0	0	0	0	0	0	0	0	0	0	0	0	0	0	0	0	0	0	0	76	0	0	0	0	0	0	0	0	0	0	0	0	0
b8a98051e2d2a65df1a2419e8d823697	0	0	0	0	0	0	0	0	0	0	0	0	0	0	0	0	0	0	0	0	0	0	0	0	0	0	0	0	0	0	0	0	0	0	0	0	5	0	0	0	0	0	0	0	0	0	0	0	0
0ea40e6224a83629985a141dcd8a8f76	0	0	0	0	0	0	0	0	0	0	0	0	0	0	0	0	0	0	0	0	0	0	0	0	0	0	0	0	0	0	0	0	0	0	0	0	0	0	0	0	0	0	0	0	0	0	0	0	0
65d771443bc61a3d4cf4fba626ae2245	0	0	0	0	0	0	0	0	0	0	0	0	0	0	0	0	0	0	0	0	0	0	0	0	0	0	0	0	0	0	0	0	0	0	0	3	0	4	0	0	0	0	0	0	0	0	0	0	0
dcd11d504db9dbaceb3bce19fa70e49d	0	0	0	0	0	0	0	0	0	0	0	0	0	0	0	0	0	50	0	0	0	0	0	0	0	0	0	0	0	0	0	0	0	0	0	0	0	0	0	0	0	0	0	0	0	13	0	0	0
8a0f397655410beeb18bf310aa6f0a2d	157	0	0	0	0	0	0	0	0	0	0	0	0	0	90	0	0	0	0	0	0	0	0	0	0	166	0	0	0	0	0	0	0	0	0	449	0	184	586	0	0	0	0	7	0	0	0	0	0
a5412ec13d71a79c4e2f48105cb43ff7	0	0	0	0	0	0	0	0	0	0	0	0	0	0	0	0	0	0	0	0	0	0	0	0	0	0	0	0	0	0	0	0	14	0	0	0	9	0	0	0	0	0	0	0	0	89	0	0	0
11f03520ccba3643545ecbc28f14b350	0	0	0	0	0	0	0	0	0	0	0	0	0	0	0	0	0	0	0	0	0	0	0	0	0	0	0	0	0	0	0	0	0	0	0	0	0	0	0	0	8	0	0	0	0	0	0	0	0
8d3565716b6a0600bb2056f15fc02334	0	0	0	0	0	0	0	0	0	0	0	0	0	0	0	0	0	0	0	0	0	0	0	0	0	0	0	0	0	0	0	0	0	0	0	0	15	0	0	0	0	0	0	0	0	0	0	0	0
cde11392c1b588241ac2eb0a94722518	0	0	0	0	0	0	0	0	0	0	0	0	0	0	0	0	0	0	0	0	0	0	0	0	0	0	0	0	0	0	0	0	0	0	0	0	0	0	0	0	0	0	0	0	0	50	0	0	0
654521844a5a820c0fad0e5b845175ce	0	0	0	0	0	0	0	0	0	0	0	0	0	0	0	0	0	0	0	0	0	15	0	0	0	0	0	0	0	0	0	0	0	0	0	0	0	0	0	0	0	0	60	0	0	0	0	0	11
bd65e25fbbe7fcfdf1204470066d6413	0	0	0	0	0	0	0	0	0	0	0	0	0	0	0	0	0	0	0	0	0	0	0	0	0	0	0	0	0	0	0	0	0	0	0	0	0	0	0	0	0	0	0	0	0	0	167	0	0
89261ef93ed39599f5a5323d13008a27	0	0	0	0	0	0	0	0	0	0	0	0	0	0	0	0	0	0	0	0	0	0	0	0	0	0	0	0	0	0	0	0	0	0	0	0	0	6	0	0	0	0	0	0	0	0	0	0	0
1cd818c8721ec23323dc57a6f4e167e1	0	0	0	0	0	0	0	0	0	0	0	0	0	0	0	0	0	0	0	0	0	0	0	0	0	0	0	0	0	0	0	0	0	0	0	0	0	0	0	0	30	0	0	0	0	0	0	0	0
20aa2531a9894278005793d493f60b67	24	0	0	0	0	0	0	0	0	0	0	0	34	0	17	0	0	0	0	0	0	0	0	0	0	0	0	0	0	0	0	0	0	0	0	5	0	49	0	0	273	0	0	0	0	0	0	15	0
1e4ab469901806ff122468d381d4d9a7	0	0	0	0	0	0	0	0	0	0	0	0	0	0	0	0	0	0	0	0	0	0	0	0	0	47	0	0	0	0	0	0	0	0	0	0	0	0	0	0	0	0	0	0	0	0	0	0	0
9846b04c436ce4d8522d09b0a326f4df	0	0	0	0	0	0	0	0	0	0	0	0	0	0	0	0	7	0	0	0	0	0	22	0	0	0	0	0	0	0	0	0	0	0	0	0	0	0	0	0	0	0	0	0	0	0	0	0	0
b5ab4423282dc934b0340bdfdd91c06f	0	0	0	0	0	0	0	0	0	0	0	0	0	0	0	0	0	0	0	0	0	0	0	0	0	0	0	0	0	0	0	0	0	0	0	0	0	0	0	0	0	0	0	0	0	9	0	0	0
e776aff8826be62be596e0ce1f64909f	0	0	0	622	0	0	56	0	9	0	0	0	16	0	0	0	712	0	0	0	0	0	0	0	0	19	686	0	0	0	792	18	161	0	0	143	23	177	0	0	342	0	0	288	0	0	0	220	0
1cee28305dffa91eb78a4d1b01ed0a85	0	0	0	0	0	0	0	0	0	0	0	0	0	0	0	12	0	0	0	0	0	0	0	0	0	0	0	0	0	0	0	0	0	0	0	8	0	0	0	0	0	0	0	0	0	0	0	0	0
52b2ab01d5a8f0c2db1fee92987f204c	0	0	0	0	0	0	0	0	0	0	0	0	0	0	0	0	0	0	0	0	0	0	0	0	0	0	0	0	0	0	0	0	0	0	0	0	0	0	0	0	0	20	0	0	0	0	0	0	0
cb3a682caaab4c5ec73ff2e2fd213dd0	0	0	0	3	0	0	0	0	0	0	0	0	0	0	0	0	0	0	0	0	0	0	0	0	0	0	0	0	0	0	0	0	0	0	0	0	0	0	0	9	0	0	0	0	0	0	0	0	0
a96e3b88be8bcf01c48df6ab7060f36b	0	0	0	0	0	0	0	0	0	0	7	0	0	0	0	0	0	0	0	0	0	0	0	0	0	0	0	0	0	0	0	0	0	0	0	0	10	0	0	0	0	0	0	0	0	0	0	0	0
9a2b70258d6cdba182d2e74312cdbabc	0	0	0	0	0	0	0	0	0	0	0	0	0	0	0	0	0	0	0	0	0	0	0	0	0	0	0	0	0	0	6	0	0	0	0	0	0	0	0	0	0	0	0	0	0	0	0	0	0
2b5291c8f7c146a582deb2a8764ee95d	0	0	0	0	0	0	0	0	0	0	0	0	0	0	0	0	0	0	0	0	0	0	0	0	0	0	0	0	0	0	0	0	0	0	0	0	0	0	0	0	0	0	0	2	0	0	0	0	0
fa4c78c0a27894fec64898bd510b53f3	0	0	0	0	0	0	0	0	0	0	0	0	0	0	0	0	0	0	0	0	0	0	0	0	0	0	0	0	0	0	0	0	0	0	0	0	0	0	0	0	0	0	0	0	0	4	0	0	0
5fd6e5f03c9e6e934c3718a44cb8cfa8	0	0	0	0	0	0	0	0	0	0	0	0	0	0	0	0	0	0	0	0	0	0	0	0	0	0	0	0	0	0	0	0	0	0	0	0	0	0	0	0	0	0	0	0	0	0	0	0	0
ef624b3945ae1b93897bcc12a586fcb1	0	0	0	0	0	0	0	0	0	0	0	0	6	0	0	0	0	0	0	0	0	0	0	0	0	0	0	0	0	0	0	0	0	0	0	0	0	0	0	0	0	0	0	0	0	0	0	0	0
234fdd49726b72732fe139da4d2470fe	7	0	0	0	0	0	0	0	0	0	0	0	0	0	0	0	0	0	0	0	0	0	0	0	0	0	0	0	0	0	0	0	0	0	0	0	0	11	0	0	0	0	0	0	0	0	0	0	0
a3b65521defc3d6f8451c3fb448f6d1e	0	0	0	0	0	0	0	0	0	0	0	0	0	0	0	0	0	0	0	0	0	0	0	0	0	82	71	0	0	0	0	0	0	0	0	0	0	0	0	0	0	0	0	0	0	0	0	0	0
957c55e8c6a359d24f4b826a8d9ab5fa	0	0	0	0	0	0	0	0	0	0	0	0	0	0	3	0	0	0	0	0	0	0	0	0	0	0	0	0	0	0	0	0	0	0	0	0	0	0	0	0	0	0	0	0	0	0	0	0	0
a8bec4f37fd42b7474661b7a7bf27624	0	0	0	8	0	0	0	0	0	0	4470	0	150	0	612	0	115	0	0	0	0	0	0	0	0	0	0	0	0	0	0	0	0	0	0	0	0	0	0	0	0	0	0	0	0	0	10	0	0
42960812498f4951b24cc79f4fcca352	0	0	0	0	0	0	0	0	16	0	0	0	0	0	0	0	0	0	0	3	0	0	0	0	0	0	0	0	0	0	0	0	0	0	0	0	0	25	0	0	0	0	0	0	0	18	0	0	0
2613bd289678f70f2c4a03d47ebc053c	0	0	0	0	0	0	0	0	0	0	0	0	0	0	0	0	0	0	0	0	0	0	0	0	0	0	0	1774	0	120	0	0	0	0	0	0	0	0	0	0	0	0	0	0	0	0	0	0	0
d91af2eb2d84b705fabd0fe4d72d4e29	0	0	0	0	0	0	0	0	0	0	0	0	0	0	0	0	0	0	0	0	0	0	0	0	0	0	0	0	0	0	0	0	0	0	0	0	14	0	0	0	0	0	0	0	0	0	0	0	0
113ada8956acf7404080aa7ccc8cbc6d	0	0	0	0	0	0	0	0	0	0	0	0	0	0	0	0	0	0	0	0	0	0	0	0	0	0	0	0	0	0	0	0	0	0	0	0	0	0	0	0	0	0	0	0	0	7	0	0	0
38937989958922cc37d1c6a3876f25a1	0	0	0	0	0	0	0	0	0	0	0	0	0	0	0	0	0	0	0	0	0	0	0	0	0	24	0	0	0	0	0	0	0	0	0	0	0	0	0	0	0	0	0	0	0	0	0	0	0
27d6d8c89f81a992a62bb60c8c9dc565	0	0	0	0	0	0	0	0	0	0	0	0	0	0	0	0	0	0	0	0	0	0	0	0	0	0	0	0	0	0	0	0	0	0	0	0	0	0	0	0	0	0	0	0	0	0	0	0	0
7b6fca88582a155311e7a42b0ac6ea38	0	0	0	0	0	0	0	0	0	0	0	0	0	0	0	0	0	0	0	0	0	0	0	0	0	0	0	0	0	0	0	0	0	0	0	0	0	0	0	0	0	0	0	0	0	0	0	0	0
601f6717388bd39936c12574eca5e308	0	0	0	0	0	0	0	0	0	0	0	0	0	0	0	0	0	0	0	40	0	0	0	0	0	0	0	370	0	0	0	0	0	0	0	0	0	0	0	0	0	0	0	0	0	0	0	0	0
f542f65a1aaa032dfd5165870ede3133	0	0	0	0	0	0	0	0	15	0	0	0	0	0	0	0	0	0	0	0	0	0	0	0	0	0	0	0	0	0	0	0	0	0	0	0	0	0	0	0	0	0	0	0	0	0	0	0	0
f685bbf3b004710462cb1856093378de	0	0	0	0	0	0	0	0	0	0	0	0	0	0	0	0	0	0	0	0	0	0	0	0	0	0	0	0	0	0	0	0	0	0	0	0	0	0	0	0	0	0	0	0	0	0	0	0	0
193cb7f6b922a93d8acf1d159601854f	0	0	0	0	0	0	0	0	0	0	0	0	0	0	0	0	0	0	0	0	0	0	0	0	0	0	0	0	0	0	0	0	0	0	0	0	0	0	0	0	0	0	0	0	0	7	0	0	0
063476f7fff6cc13c52f53d0d2ddbe35	0	0	0	0	0	0	0	0	0	0	0	0	0	0	0	0	0	0	0	0	0	0	0	0	0	0	0	0	0	0	0	0	0	0	0	137	0	84	0	0	0	0	0	0	0	0	0	0	0
99e1a703daa3120012d49de9a9e5dbef	0	0	0	0	0	0	0	0	0	0	0	0	0	0	0	0	0	0	0	0	0	0	0	0	0	0	0	0	0	0	0	0	0	0	0	0	0	0	0	0	0	0	0	0	0	45	0	0	0
db1d9b451deb07de5e211a5ee2272aa7	0	0	0	0	0	0	0	0	0	0	0	0	0	0	0	0	0	0	0	0	0	0	0	0	0	0	0	0	0	0	0	0	0	0	0	0	0	0	0	0	0	13	0	0	0	0	0	0	0
f7abe7865c294012da8d8ea62c8053c8	0	0	0	0	0	0	0	0	0	0	0	0	0	0	0	0	0	0	0	0	0	0	0	0	0	0	0	0	0	0	0	0	0	0	0	0	0	0	0	0	0	0	0	0	0	8	0	0	0
075695da3fd17ccacc949036d91b8437	0	0	0	0	0	0	0	0	0	0	0	0	0	0	0	0	0	0	0	0	0	0	636	0	0	0	0	0	0	0	0	0	0	0	0	0	0	0	0	0	0	0	0	0	0	0	0	0	0
44d7141482e9f51e0ea09127d6ee4da3	0	0	0	0	0	0	0	0	0	0	0	0	0	0	0	0	0	0	0	0	0	0	0	0	0	0	0	0	0	0	0	0	0	0	0	6	0	0	0	0	0	0	0	0	0	0	0	0	0
3fa1b907e49195f4d1288f26f859371a	0	0	0	0	0	0	0	0	0	0	0	0	0	0	0	0	0	0	0	0	0	0	0	0	0	0	0	0	0	0	0	0	0	0	0	0	0	0	0	0	0	0	0	0	0	0	0	0	0
3237db8b764d91c596cd20d22f6442dc	0	0	0	0	0	0	0	0	0	0	0	0	0	0	0	0	0	0	0	0	0	0	0	0	0	0	0	0	0	0	0	0	0	0	0	0	12	0	0	0	0	0	0	0	0	0	0	0	0
5af2dfde496ef9f2ca38870d9d694f9a	0	0	0	0	0	0	0	0	0	0	0	0	0	0	0	85	0	0	0	0	0	0	0	14	0	0	0	0	0	0	0	0	0	0	0	0	0	0	0	0	0	0	0	0	0	0	0	0	0
292d5c74c837d895bedee98ffd343c56	13	0	0	0	0	0	0	0	0	0	0	0	32	0	19	0	0	0	0	0	0	0	0	0	0	0	0	0	0	0	0	39	0	0	0	0	29	0	0	0	0	0	0	0	0	0	0	0	0
8e6e1c195f0a609561564cd29263a3be	21	0	0	3	0	0	0	0	0	0	0	0	0	0	0	12	9	0	0	0	0	0	0	0	0	0	0	0	0	0	0	0	0	4	0	0	0	21	0	0	28	31	0	0	0	0	7	0	0
dcd71156d07b85b7e4a4b2be87711172	0	0	0	0	0	0	0	0	0	0	0	0	0	0	0	0	0	0	0	0	0	101	0	0	0	0	0	0	0	0	0	0	0	0	0	0	0	0	0	0	0	0	0	0	0	0	0	0	0
e431ad6f2c5086674d7563f6fae05c8d	0	0	0	0	0	0	0	0	0	0	0	0	0	0	0	0	0	0	0	0	0	0	0	0	0	0	0	0	0	0	0	0	0	0	0	0	0	61	0	0	0	0	0	0	0	0	0	0	0
c794063cc316ab230b80f43dac8b36e1	0	0	0	0	0	4	0	0	0	0	0	0	0	0	0	0	0	0	0	0	0	0	0	3	0	0	0	4	0	0	0	0	0	0	0	0	0	0	0	0	0	0	0	0	0	0	0	0	0
e7a927716e37506dfb845141c90d8490	9	0	0	0	0	0	3	0	0	6	0	0	0	0	0	0	0	0	0	0	0	0	17	0	0	0	0	0	0	0	9	12	0	0	0	0	0	0	0	0	58	30	0	0	2	0	0	0	0
d86107fcccc2669fa08b6714631e9789	0	0	0	0	0	0	0	0	0	0	0	0	0	0	0	0	0	0	0	0	0	0	0	0	0	0	0	0	0	0	0	0	0	0	0	0	0	0	0	0	0	0	0	0	0	0	0	0	0
990269230f2b39db7cbb2e177fd804b9	0	0	0	0	0	0	0	0	15	3	0	0	0	0	0	13	0	0	0	0	0	0	0	0	0	24	0	0	0	177	0	359	0	0	0	0	0	190	0	0	0	0	0	0	0	0	0	0	0
aabf04d03b2be7b0616f9134bb84d917	0	0	0	0	0	0	0	0	0	0	0	0	0	0	0	0	0	0	0	0	0	0	0	0	0	280	0	0	0	0	0	0	0	0	0	0	0	0	0	0	0	0	0	0	0	0	0	0	0
a4d225a43770f70832922d1add21a768	0	0	0	0	3	0	0	0	11	0	0	0	0	0	0	0	0	0	6	0	0	0	0	0	0	0	0	0	0	0	0	0	4	0	0	0	0	0	0	0	0	0	0	0	0	0	0	0	0
b1f479009ed34140ceef52c84dfa06a8	0	0	0	0	0	0	0	0	0	0	0	0	0	0	0	0	0	0	0	0	0	0	0	0	0	0	0	0	0	0	0	0	0	0	0	0	41	0	0	0	0	0	0	0	0	0	0	0	0
e19037d63e77c14226cefb023c11c03d	0	0	0	0	0	0	0	0	0	0	0	0	0	0	0	0	0	0	0	0	0	0	0	0	0	0	0	0	0	0	0	0	0	0	0	0	0	0	0	0	0	0	0	0	0	20	0	0	0
0e393f62f5dc7a71683a7f54e2c4131f	0	0	0	0	0	0	0	0	0	0	0	0	0	0	0	0	0	0	0	0	0	0	0	0	0	0	0	0	0	0	0	0	0	0	0	0	0	0	0	0	0	0	0	0	0	40	0	0	0
b49551a2a639f79de8115f2ea0c6a82a	0	0	0	0	0	0	0	0	0	0	0	0	0	0	0	0	0	0	0	0	0	0	0	0	0	0	0	0	0	0	0	0	8	0	0	0	0	0	0	0	0	0	0	0	0	0	0	0	0
bbdea74d9bd479516294eb98475005c1	0	0	0	0	0	0	0	0	0	0	0	0	0	0	0	0	0	0	0	0	0	0	0	0	0	0	0	0	0	0	0	0	0	0	0	0	35	0	0	0	0	0	0	0	0	0	0	0	0
5f327fedae09730e69ed6f24eb3ffdfa	0	0	0	0	0	0	0	0	0	0	0	0	0	0	0	0	0	0	0	0	0	0	0	0	0	0	0	0	0	0	0	0	0	0	0	0	0	0	0	0	0	34	0	0	0	0	0	0	0
a0edc2e6048ddd4b3299758b48ae7e6f	0	0	0	0	0	0	0	0	0	0	0	0	0	0	0	3	0	0	0	0	0	0	0	0	0	0	0	0	0	0	6	0	0	0	0	0	22	0	0	0	0	0	0	0	0	0	0	0	0
f33458cf2a5fb8eb9ce04b6326c076a0	0	0	0	0	0	0	0	0	4	0	0	0	0	0	0	0	0	0	0	0	0	0	0	0	0	0	0	0	0	0	0	0	0	0	0	0	0	0	0	0	0	0	0	0	0	0	0	0	0
e66ad2184159d887f88fddae39905010	0	0	0	0	961	797	0	0	1242	0	0	9	0	0	0	0	0	0	0	0	0	0	0	0	0	302	665	0	0	1306	364	0	0	0	9	0	42	699	0	0	0	0	0	0	0	20	0	0	0
7144ea7482cfd56ad69d1cf30a323d62	0	0	0	0	0	0	0	0	0	0	0	0	0	0	0	0	0	0	0	0	0	0	0	0	0	0	0	0	0	0	0	0	0	0	0	0	0	0	0	0	0	0	0	0	0	0	0	0	0
633d97c2ba5f0507209b58be272123ed	82	0	0	49	0	7	0	0	0	0	0	0	0	0	0	0	0	0	0	0	0	0	5	7	0	3	0	0	0	0	52	0	20	0	0	0	16	0	0	0	0	58	0	0	0	2	257	0	0
00311ea04d5e5c20b7e68ccf26342f98	0	0	0	0	0	0	0	0	0	0	0	0	0	0	0	0	0	0	0	0	0	0	0	0	0	0	0	0	0	0	0	0	0	0	0	0	0	0	0	0	0	0	0	0	0	0	36	0	0
040c57a95840494c76dd2697ba800701	0	0	0	0	0	0	0	0	0	0	0	0	0	0	0	0	0	0	0	0	0	0	0	0	0	0	0	104	0	9	0	0	0	0	0	0	0	0	0	0	0	0	0	0	0	0	0	0	0
a25758b5ac00741e0ee997737c8bea0c	0	0	0	0	0	0	0	0	0	0	0	0	0	0	0	0	0	0	0	0	0	0	0	0	0	8	0	0	0	0	0	0	0	0	0	0	0	0	0	0	84	0	0	0	0	0	0	0	0
a09a8dd8820faf77171868d305894ae1	0	0	0	0	0	0	0	0	0	0	0	0	0	0	0	0	0	0	0	0	0	0	0	0	0	0	0	0	0	0	0	0	0	0	0	0	0	0	0	0	0	0	0	0	0	24	0	0	0
b9e6bd1c9a1faf67b33ecd221faca126	0	0	0	0	0	0	0	0	0	0	0	0	0	0	0	0	0	0	0	0	0	0	0	0	0	0	0	0	0	0	0	0	0	0	0	0	0	0	0	0	0	0	0	0	0	0	0	0	0
2fec4572c5897e2a2d39fc87e4c25a15	0	0	0	0	0	0	0	0	0	0	0	0	0	0	0	0	0	0	0	0	0	0	0	0	0	0	0	0	0	0	0	0	0	0	0	0	0	0	0	0	14	0	0	0	0	0	0	0	0
d0644cc3e4bf3459897960bfbd29a6a7	26	0	0	0	0	0	0	0	0	0	0	0	0	0	0	0	0	0	0	0	0	0	0	0	0	0	0	0	0	0	0	0	0	25	0	0	0	0	0	0	0	0	0	0	0	0	0	0	0
b19e59708df5477557824d157c396e99	0	0	0	0	0	0	0	0	0	13	0	0	0	0	0	0	0	0	0	0	0	0	0	0	0	0	0	0	0	0	0	0	0	353	0	0	0	0	0	0	0	0	0	0	10	15	0	0	0
a103af79b469a2198f105e18cdb34ede	0	0	0	0	0	0	0	0	0	0	0	0	0	0	0	0	0	0	0	0	0	0	0	0	0	0	0	0	0	0	0	0	0	0	0	0	0	0	0	0	0	0	0	0	0	11	0	0	0
26b2c717ab4a6197b2f1a2e437d99fc2	0	0	0	0	0	0	0	0	0	0	0	0	0	0	0	0	0	0	0	0	0	0	0	0	0	0	0	0	0	0	0	0	0	0	0	0	0	0	0	0	485	0	0	0	0	0	0	0	0
5eb71720c6f5b5fd2e8e6b0a1f2460a5	0	0	21	0	0	0	0	0	0	0	0	0	0	0	0	0	0	0	0	0	0	0	0	0	0	0	0	0	0	0	0	0	0	0	0	0	0	0	0	0	0	0	0	0	0	0	0	0	0
15ce4ce03aabc46ece160635976b50f7	0	0	0	0	0	0	0	0	0	0	0	0	0	0	0	0	0	0	0	0	0	0	0	6	0	0	0	0	0	0	0	0	0	0	0	0	0	0	0	0	0	0	0	0	0	0	0	0	0
10902f8f2edb0d23aad2f954ce4d4565	784	0	0	0	0	0	0	0	0	0	0	0	0	0	0	0	0	0	0	0	0	0	0	0	0	0	0	0	0	0	0	0	0	0	0	0	0	0	0	0	0	0	0	0	0	0	0	0	0
dbb947e6ae7f47043a4a7aefa959e20c	14	0	0	0	0	0	0	0	0	0	0	0	0	0	0	0	0	0	0	0	0	0	0	0	0	0	0	0	0	0	0	0	0	0	0	0	0	0	0	0	0	0	0	0	0	0	40	0	0
207ddaa8c060d94e22e8915af6210634	0	0	0	0	0	0	0	0	0	0	0	0	0	0	0	0	0	0	0	0	0	0	0	0	0	0	0	0	0	0	0	0	0	0	0	0	0	0	0	0	0	0	0	0	0	14	0	0	0
864e562d8a7c2f42942b8e454b7cca47	0	0	0	0	0	0	0	0	0	0	0	0	0	0	0	0	0	0	0	0	0	0	0	0	0	0	0	0	0	0	0	0	0	0	0	0	0	0	0	0	0	0	0	0	0	0	23	0	0
217b272bcb96cacf9ff2fc64ddbd6ba6	0	0	0	0	0	0	0	0	0	0	0	0	0	0	0	0	0	0	0	0	0	0	0	0	0	0	0	0	0	0	0	0	0	0	0	0	39	0	0	0	0	0	0	0	0	0	0	0	0
b038f1c231509e17ee888e8b34f69745	0	0	0	0	0	0	0	0	0	0	0	0	0	0	0	0	14	0	0	0	0	0	0	0	0	14	0	0	0	70	0	29	0	0	0	0	0	0	0	0	0	0	0	0	0	11	0	0	0
efe7749d21f1c90a01deb7ac0dbaf563	0	0	0	0	0	0	0	0	0	0	0	0	0	0	0	0	0	0	0	0	0	0	0	0	0	0	0	0	0	0	0	0	0	0	0	0	0	0	0	0	0	0	0	0	0	0	0	0	0
502ccb62b4043d9a69d386bf115c2eba	44	0	14	0	4	0	6	0	0	0	0	0	0	0	8	0	11	40	0	0	0	0	230	0	0	32	0	0	0	8	19	31	0	83	0	98	10	0	0	13	121	133	0	43	0	0	24	9	0
222218478840e6b07afd74c9b55f4eaf	0	0	0	0	0	0	0	0	0	0	351	63	0	0	0	0	0	0	70	0	0	0	0	0	0	0	0	0	0	0	0	0	0	0	0	0	0	0	0	0	0	0	0	0	0	0	0	0	0
716ad5411824d13cde63a364f991be01	0	0	0	0	0	0	0	0	0	0	0	0	39	0	0	0	0	0	0	0	0	0	0	0	0	0	0	0	0	0	0	0	0	0	0	0	0	0	0	0	0	0	0	0	0	0	0	0	0
994f5ed564767d391d0ea7d8df2bd7f3	0	0	0	0	0	0	4	0	0	0	0	0	8	0	0	0	0	0	0	0	0	0	0	0	0	5	0	0	0	0	0	0	0	0	0	0	29	0	0	0	0	0	0	0	0	0	0	0	0
3a0843248f3f9faec093103a8c42f9c6	0	0	0	0	0	0	0	0	0	0	0	0	0	0	0	0	0	0	0	0	0	0	0	0	0	0	0	0	0	0	0	0	0	0	0	0	0	0	0	0	0	0	0	0	0	0	10	0	0
4895536cc768c5529a21af0018ae8209	0	0	0	0	0	0	0	0	0	0	0	0	0	0	0	0	0	0	0	0	0	0	0	0	0	0	0	0	0	0	0	0	0	0	0	0	52	0	11	0	0	0	0	0	0	0	0	0	0
dfef853342a72b6e680910645f807855	0	0	0	0	0	0	0	0	0	0	0	0	0	0	0	0	0	0	0	0	0	0	0	0	0	0	0	0	1314	0	0	0	0	0	0	0	0	0	0	0	0	0	0	0	15	0	0	0	0
c2edbad9f7d62aa8053a384721253f67	0	0	0	0	0	0	0	0	0	0	0	0	0	0	0	0	0	0	0	0	0	0	0	0	0	0	0	0	0	86	0	0	0	0	0	0	0	0	0	0	0	0	0	0	0	0	0	0	0
0ea34b7adc5ace257a92049b86641ee8	0	0	0	0	0	0	0	0	0	0	0	0	0	0	0	0	0	0	0	0	0	0	0	0	0	58	0	0	0	0	0	0	0	0	0	0	0	0	0	0	0	0	0	0	0	0	0	0	0
b6c177919494e6f578565abd49f3a8e2	0	0	0	5	0	0	0	13	0	0	0	0	0	0	0	0	0	0	0	0	0	0	0	0	0	0	0	0	0	0	52	0	906	0	0	0	0	0	27	0	0	0	0	23	0	0	1083	0	500
cdaa8e91d1b31d213ca314f2a59d45c4	0	0	0	0	0	0	0	0	0	0	0	0	0	0	0	0	0	0	0	0	0	0	0	0	0	0	0	0	0	0	0	0	0	0	0	0	0	0	0	0	0	0	0	0	0	0	0	0	0
e67b89894d762ecaf5afc956c0394de6	0	0	61	49	0	7	459	0	0	0	1259	0	316	0	7	45	27	485	0	86	0	0	399	0	0	0	0	5	0	2221	105	0	14	0	0	246	8	0	0	105	124	209	0	0	0	0	30	40	0
abab5ea81a541e0d1db615faba641807	0	0	0	0	0	0	0	0	4	0	0	0	0	0	0	0	0	0	0	0	0	0	0	0	0	0	0	0	0	0	0	0	0	0	0	0	0	0	0	0	0	0	0	0	0	14	0	0	0
bdf95a0a9113c444449cddcd137aab7c	0	0	0	0	0	0	0	0	0	0	0	0	0	0	0	0	0	0	0	0	0	0	0	0	0	0	0	0	0	0	0	0	0	0	0	0	0	0	0	0	0	0	0	2	0	0	0	0	0
cdeefee0989960c4a1b1d18651ffbb8a	0	0	0	0	0	0	0	0	0	0	0	0	0	0	0	0	0	0	0	0	0	0	0	2	0	5	0	0	0	0	0	0	0	0	0	0	4	0	0	0	0	0	0	0	0	0	0	0	0
62d27a32897fd9ea86e0bc7c5066c7b2	0	0	0	0	0	0	0	0	0	0	0	0	0	0	0	0	0	0	0	0	0	0	0	0	0	0	0	0	0	0	0	0	0	0	0	0	0	0	0	0	0	0	30	0	0	0	0	0	0
5412a579d0d61a506d48ce07168b3d0d	0	0	0	0	0	0	0	0	0	0	0	0	0	0	0	0	0	0	0	0	0	0	0	0	0	0	0	0	0	0	0	0	0	0	0	0	19	0	0	0	0	0	0	0	0	0	0	0	0
dfe1257cace343ca2f5b837febff7d43	0	0	0	0	0	0	0	0	0	0	0	0	0	0	0	0	0	0	0	0	0	0	0	0	0	0	0	0	0	9	0	0	0	0	0	0	0	0	0	0	0	0	0	0	0	0	0	0	0
bd482c8b652f0504494b602a54cc57a4	0	0	0	0	0	0	0	0	0	0	0	0	0	0	0	0	0	0	0	0	0	0	0	0	0	0	0	0	0	0	0	0	0	0	0	0	0	0	0	0	0	0	0	0	0	10	0	0	0
d60a2f272f340ad28d14082b88792d2b	0	0	0	0	0	0	0	0	0	0	0	0	0	0	0	0	0	0	0	0	0	0	0	0	0	0	0	0	0	0	0	0	0	0	0	0	0	0	0	0	0	0	0	0	0	7	0	0	0
6ab8b2cac9768e0a0ceda059da4cd372	0	0	0	0	0	0	0	0	0	0	0	0	0	0	0	0	0	0	0	0	0	0	0	0	0	0	0	0	0	0	0	0	0	0	0	0	62	0	0	0	0	0	0	0	0	0	0	0	0
ada2b65a67d5f5dca1cca7c27f0d9cc5	0	0	0	0	0	0	0	0	0	0	0	0	0	0	0	0	0	38	0	0	0	0	0	0	0	0	0	0	0	0	0	0	0	0	0	0	0	0	0	0	0	0	0	0	0	0	0	0	0
073b0fe6ed10d197c0f8a70161c256ba	0	0	0	0	0	0	0	0	0	0	0	0	0	0	0	0	0	0	0	0	0	0	0	0	0	0	0	0	0	0	0	0	0	0	0	0	0	0	0	0	0	0	0	46	0	0	0	0	0
7ca0fe2547637e14ec5f5c983f8a72ce	0	0	0	0	0	0	0	0	0	0	0	0	0	0	0	0	0	0	0	0	0	2	0	0	0	15	0	0	0	0	0	0	0	0	0	0	0	0	0	0	0	0	0	0	0	14	0	0	0
f1a9b0368c20b217b6b62faaa0c9892e	0	0	0	0	0	0	0	0	0	0	0	0	0	0	0	0	0	0	0	0	0	0	0	0	0	0	0	0	0	0	0	0	0	0	0	0	0	0	0	0	0	0	0	0	0	0	0	0	0
f9d00a7a81c9edc35b45fdb0df273462	3	0	0	0	0	0	0	0	0	0	0	0	0	0	0	0	0	0	0	0	0	0	0	0	0	0	0	0	0	0	0	0	0	0	0	0	0	0	0	0	0	0	0	0	0	0	0	0	0
c04483c893e677856529f5e58c6f2c31	0	0	0	0	0	0	0	0	0	0	0	0	0	0	0	0	0	0	0	0	0	0	0	0	0	0	0	0	0	0	6	0	0	0	0	0	0	0	0	0	0	0	0	0	0	0	0	0	0
c6046fe15a0f1ce973d1c22445bb4aec	0	0	0	0	0	0	0	0	0	0	0	0	0	0	0	0	0	0	0	0	0	0	0	0	0	0	0	0	0	4	0	0	0	0	0	0	0	0	0	0	0	0	0	0	0	0	0	0	0
dc4ac50b6a5370e85774296a145105e3	0	0	0	0	0	0	0	0	0	0	0	0	0	0	0	0	0	0	0	0	0	0	0	0	0	0	0	0	0	0	0	0	0	0	0	0	0	0	0	0	0	0	0	0	0	37	0	0	0
95d52ff06277fd7e29f7f827e9e5cd1b	0	0	0	0	0	0	0	0	0	0	0	0	0	0	0	0	0	0	0	0	0	0	0	0	0	61	0	0	0	0	0	0	0	0	0	0	0	11	0	0	0	0	0	0	0	0	0	0	0
165694e882ddad78f5288ce791fe8cee	0	0	0	0	0	0	0	0	0	0	0	0	0	0	0	0	0	0	0	0	0	0	0	0	0	0	0	0	0	3	0	0	3	0	0	0	0	0	0	0	0	0	0	0	0	0	6	0	0
582dd2ca879fb0f1efc3b3d04a888a6e	0	0	0	0	0	0	0	0	0	0	0	0	0	0	0	0	0	0	0	0	0	0	0	0	0	0	0	0	0	0	0	0	0	0	0	0	0	0	0	0	0	0	0	0	0	247	0	0	0
44edb6494d5a2c9304b3685efdeb4226	5	61	0	0	0	28	0	0	62	0	0	1624	0	0	0	0	0	0	0	0	143	0	9	0	20	0	0	0	266	0	0	0	0	0	0	0	858	0	6	0	0	0	16	3	0	0	0	0	0
c5e26bf06e4cc34a4f39403807b193be	0	0	0	0	0	0	0	0	0	0	0	0	0	0	0	0	0	0	0	0	0	0	0	0	0	0	0	0	0	0	0	0	0	0	0	0	0	0	0	0	0	0	0	0	0	0	0	0	0
cefde8c8f40d263fa5aa572b89dc4ac4	0	0	0	0	0	0	0	0	0	0	0	0	0	0	0	0	0	0	0	0	0	0	0	0	0	0	0	0	0	0	0	0	0	0	0	0	0	0	0	0	0	0	0	0	0	94	0	0	0
5495f71cd5e9d35097fd3c6caa4dc3fa	0	0	0	0	0	0	0	0	0	0	0	0	0	0	0	0	0	0	0	0	0	0	0	0	0	0	0	0	0	0	0	0	0	0	0	0	0	0	0	0	0	0	0	0	0	4	0	0	0
912ceb54e9740d752580ed22d3e03d8a	0	0	0	0	0	0	0	0	3	0	0	0	0	0	0	0	0	0	0	0	0	0	0	0	0	0	0	0	0	0	0	0	0	0	0	0	0	0	0	0	0	0	0	0	0	0	0	0	0
1c5444207b9bc81d07ba5a8d2f54feda	0	0	0	0	0	0	0	0	0	0	0	0	0	0	0	0	0	0	0	0	0	0	0	0	0	0	0	0	0	0	0	0	0	0	0	0	52	0	0	0	0	0	0	0	0	0	0	0	0
e9cbfb099f329e48ad54c653fb142627	0	0	0	0	0	0	0	0	0	0	0	0	0	0	0	0	0	0	0	0	0	0	0	0	0	0	0	0	0	0	0	0	0	0	0	0	0	0	0	213	0	0	0	0	0	0	0	0	0
84a6896072f66070089b445fc2627774	0	0	0	0	0	0	0	0	0	0	0	0	0	0	0	0	0	0	0	0	0	0	0	0	0	0	0	0	0	0	0	0	0	0	0	0	0	0	0	0	0	0	0	0	0	34	0	0	0
4443e13ef677090a1d7fad719e8aeec5	0	0	0	0	0	0	0	0	0	0	0	0	0	0	0	0	0	0	0	0	0	0	0	0	0	0	0	0	0	0	0	0	0	0	0	0	0	0	0	0	2	0	0	0	0	0	0	0	0
6d05a6a84f092d103e8c6d2b02c284f0	0	0	0	0	0	0	0	0	0	0	0	0	0	0	0	0	0	0	0	0	0	0	0	0	0	0	0	0	0	0	0	0	0	0	0	0	46	0	0	0	0	0	0	0	0	0	0	0	0
af3c6c75dc7a3d2088d61916e1a366b6	11	0	329	0	0	0	0	0	0	0	0	0	5	0	162	0	0	14	0	0	0	0	0	0	0	0	0	0	0	28	0	237	0	51	0	0	17	0	0	0	23	0	0	0	0	0	0	648	0
32b14ce33346bb8477a0d0a13b59a458	0	0	0	0	0	0	0	0	0	0	0	0	0	0	0	0	0	0	0	0	0	0	0	0	0	0	0	0	0	0	34	0	0	0	0	0	0	0	0	0	0	0	0	0	0	0	0	0	0
3cf35d203b1049d398b5aa8eac540772	0	0	0	0	0	0	0	0	0	0	0	0	0	0	0	0	0	0	0	0	0	0	0	0	0	0	0	0	0	0	0	0	0	0	0	0	0	0	0	0	0	0	0	0	0	92	0	0	0
e81644f89d0dee25b035cbe7d59a3a9f	0	0	0	0	0	0	0	0	0	0	0	0	0	0	0	0	0	0	0	0	0	0	0	0	0	0	0	0	0	0	8	0	0	0	0	0	0	0	0	0	0	0	0	0	0	0	0	0	0
b2ace0a6282962e6d21d731e0dc26cea	0	0	0	0	0	0	0	0	0	0	0	0	0	0	0	0	0	0	0	0	0	0	0	0	0	0	0	0	0	0	0	0	0	0	0	26	0	24	0	0	0	0	0	0	0	0	0	0	0
7efc745f9224e706cc1d925d920b05b7	0	0	0	0	0	0	0	0	0	0	320	0	0	0	0	0	0	0	0	0	0	0	0	0	0	0	0	0	0	0	0	0	0	35	0	0	0	0	0	353	0	0	0	0	0	0	0	0	0
d36c2cd76285176cb7b9eb25ee948c5e	0	0	0	0	0	0	0	0	0	0	0	0	0	0	0	0	0	0	0	0	0	0	0	0	0	0	0	0	0	0	0	0	0	0	0	0	0	0	0	0	0	0	0	0	0	22	0	0	0
4318aedbde14642e5a92275b607f472b	0	0	0	0	0	0	0	0	0	0	0	0	0	0	0	0	0	0	0	0	0	0	0	0	0	0	0	0	0	0	0	0	0	0	0	0	0	0	0	0	0	0	0	0	0	14	0	0	0
6a6d21926970c5405badf1f217b5e1ce	0	0	0	0	0	0	0	0	0	0	0	0	0	0	0	0	0	0	0	0	0	0	0	0	0	0	0	0	0	0	0	0	0	0	0	0	0	0	0	0	0	0	0	0	0	0	0	0	19
7e4bc64f3aac9e8d1612b56a68ecb9d9	0	0	0	0	0	0	0	0	0	0	0	0	0	0	0	0	0	0	0	0	0	0	0	0	0	95	0	0	0	0	0	0	0	0	0	0	0	0	0	0	0	0	0	0	0	0	0	0	0
e10d3de30ce80d9a0c11b782f0ad57cf	0	0	0	0	0	0	0	0	7	0	0	0	0	0	20	0	0	11	0	0	0	0	0	0	0	110	0	0	0	0	0	0	0	0	0	0	0	0	0	0	0	0	0	0	0	0	0	5	0
105412587b4411e1bd16a36d08b088e7	0	0	0	0	0	0	0	0	0	0	0	0	0	0	0	0	0	0	0	0	0	0	0	0	0	0	0	0	0	0	0	0	0	5	0	0	0	0	0	0	0	0	0	0	0	0	0	0	0
4faf8bc22735fd33617fbaeac3eedaa0	0	0	0	0	0	0	0	0	0	0	0	0	0	0	0	0	0	0	0	0	0	0	0	0	0	0	0	0	0	0	0	0	0	0	0	0	0	0	0	0	0	0	0	0	0	0	0	0	0
3a38ee86fbe6a53f685516c500f0865d	0	0	0	0	0	0	0	0	0	0	0	0	0	0	0	0	0	0	0	0	0	0	0	0	0	0	0	0	0	0	0	0	0	0	0	0	0	0	0	0	16	0	0	0	0	0	0	0	0
463412bb5f2beaa86e89e7f8cba8ccce	0	0	0	0	0	0	0	0	0	0	0	0	0	0	0	0	0	0	0	0	0	0	0	0	0	0	0	0	0	0	0	0	0	0	0	0	0	0	0	0	0	0	0	0	0	0	0	0	0
a598d951cf4f2406d61b5e6ba39a4052	25	0	0	0	0	0	0	0	0	0	0	0	0	0	0	0	0	0	0	0	0	0	0	0	0	0	0	0	0	0	0	14	0	0	0	0	0	0	0	0	13	0	0	0	0	0	0	0	0
6cc560ea63430754554d655d4466e54f	0	0	0	0	0	0	0	0	0	0	0	0	0	0	0	0	0	0	0	0	0	0	0	0	0	0	0	0	0	0	0	0	0	0	0	0	17	0	0	0	0	0	0	0	0	0	0	0	0
9a9610cbeb8c915d4cc41352ba8a57c2	0	0	0	0	0	0	0	0	0	0	0	0	0	0	0	0	0	0	0	0	0	0	0	0	0	0	0	0	0	0	0	0	0	0	0	0	0	0	0	0	0	6	0	0	0	0	0	0	0
c02cd3de0556148c46e0b433cadea49e	42	0	0	0	0	0	0	0	0	41	0	0	0	0	0	0	89	51	0	0	0	0	110	0	0	0	0	0	0	0	20	0	0	0	0	0	0	37	0	91	0	51	0	0	44	5	90	0	0
9d3c513b46e549c50b8232e7dd71158f	0	0	0	0	0	0	0	0	0	0	0	0	0	0	0	0	0	0	0	0	0	0	0	0	0	0	0	0	0	0	0	0	0	0	0	0	0	0	0	0	0	0	0	0	0	19	0	0	0
55944d7c661a21324a4d671246b89238	0	0	0	0	0	0	0	8	0	0	0	0	0	0	0	0	0	0	0	0	0	0	0	0	0	0	0	0	0	0	0	0	0	0	0	0	0	0	0	0	0	0	0	0	0	0	0	0	0
fc62c9418efa2d63a85004d3027bc966	0	0	0	0	0	0	0	0	0	0	0	0	0	0	0	0	0	0	0	0	0	0	0	0	0	0	0	0	0	0	0	0	0	0	0	0	0	0	0	0	0	0	0	0	0	0	0	0	0
a3ac22f130de7126072bb8aac68b1be4	0	0	0	0	0	0	0	0	0	0	0	0	0	0	0	0	0	0	0	0	0	0	0	0	0	0	0	0	0	0	0	0	0	0	0	0	0	0	0	0	0	0	0	0	0	12	0	0	0
96ecc8867e06215ff21b7a42187d459e	90	2	18	137	0	14	0	0	0	102	0	0	100	0	0	24	38	0	0	0	0	0	0	0	0	56	0	0	0	0	0	62	48	0	0	11	13	12	0	399	0	0	0	0	0	0	0	0	0
48d0ac8dddabe83cb041b686da1483fc	0	0	0	0	0	0	0	0	0	0	0	0	0	0	0	0	0	0	0	0	0	0	0	0	0	0	0	0	0	0	0	0	0	0	0	0	0	0	0	0	0	0	0	0	0	14	0	0	0
9a368181a5e310ca7bde59d7c681cd8c	0	0	0	0	0	0	0	0	0	0	0	0	0	0	0	0	0	0	0	0	0	0	0	0	0	0	0	0	0	0	0	0	0	0	0	0	6	0	0	0	0	0	0	0	0	0	0	0	0
854fd4f79c694884e8df9474c4518625	0	0	0	367	0	0	0	0	0	0	0	0	0	0	0	0	0	0	0	0	0	0	0	0	0	0	0	0	0	0	0	0	93	0	0	0	0	0	0	0	0	0	0	0	0	0	0	0	0
524652e9cc6d48d498dfe4413df92a9e	0	0	0	0	0	0	0	0	0	0	0	0	0	0	0	0	0	0	0	0	0	0	0	0	0	0	0	0	0	2	0	0	0	0	0	0	0	0	0	0	0	0	0	0	0	0	0	0	0
35dc2fe836600ea203cdff6b4f4bf405	0	0	0	0	0	0	0	0	0	0	0	0	0	0	0	0	0	0	0	0	0	0	0	0	0	0	0	0	0	0	0	0	0	0	0	0	7	0	0	0	0	0	0	0	0	0	0	0	0
11312c11139ca24e6458a76b2e8fbdac	0	0	0	0	0	0	0	0	0	0	0	0	0	0	0	0	0	0	0	0	0	0	0	0	0	0	0	0	0	0	0	0	0	0	0	0	0	0	0	0	0	0	0	3	0	0	0	0	0
2f98d0818f1a5212283ecca0db3b2a1a	0	0	0	0	0	0	0	0	0	0	0	0	0	0	0	0	0	0	0	0	0	0	0	0	0	0	0	0	0	0	0	0	0	0	0	0	0	0	0	0	0	0	0	0	0	0	751	0	0
0bacd200d2599f91d054c74f552daed6	3	0	0	0	0	0	0	0	0	70	0	0	0	0	61	0	0	6	0	0	0	0	0	0	0	0	0	0	0	0	0	0	0	0	0	18	0	0	0	0	0	4	0	0	0	0	0	0	0
db2a1f15f9d8dc450e08d42eb8c0f362	0	0	0	0	0	0	0	0	0	0	0	0	0	0	0	0	0	0	0	0	0	0	0	0	0	0	0	0	0	147	0	0	0	0	0	0	0	0	0	0	0	0	0	0	0	0	0	0	0
46cdf96b6980bc9109ce974c028f0505	0	0	0	0	0	0	0	0	0	0	0	0	0	0	0	0	0	0	0	0	0	0	0	0	0	0	0	0	0	0	0	0	0	0	0	0	21	0	0	0	0	0	0	0	0	0	0	0	0
3298445adec6cb171b6fd04c8051a307	0	0	0	0	0	0	0	0	0	0	0	0	0	0	0	0	0	0	0	143	0	0	0	0	0	0	0	0	0	0	0	0	0	0	0	179	0	0	0	0	0	0	0	0	0	0	0	0	0
0f94498270246b52b2e86a2420ee3abf	0	0	0	0	0	0	0	0	0	0	0	0	0	0	0	0	3	0	4	0	0	0	0	0	0	0	0	6	0	0	2	0	0	2	0	3	0	0	0	0	4	0	0	0	0	0	0	0	0
2a2a9ae009d9dff18508b5ffcbb7bdf5	0	0	0	0	0	4	0	0	0	0	0	0	0	0	0	0	0	0	0	0	0	0	0	0	0	0	0	0	0	0	0	0	0	0	0	0	0	0	0	0	0	0	0	0	0	0	0	0	0
04abf412db8da53cff18d326180cc048	108	0	0	0	0	0	0	0	0	0	0	0	0	0	0	0	0	0	0	0	0	0	0	0	0	0	0	0	0	0	0	0	0	0	0	0	0	0	0	0	0	0	0	0	0	0	0	0	0
cc8ded4da0a986b861ae435e8e6d8449	0	0	0	0	0	0	0	0	0	0	0	0	0	0	0	0	0	0	0	0	0	0	0	4	0	0	0	0	0	0	0	0	0	0	0	0	0	0	0	0	0	0	0	3	0	0	0	0	0
6c8b979c5fd71a577ed6035db0017640	0	0	0	0	0	0	0	0	0	0	0	0	0	0	0	0	0	0	0	0	0	0	0	0	0	0	0	0	0	0	0	0	0	0	0	0	0	0	0	0	0	0	0	0	0	9	0	0	0
971869aa4ffd685178f9acc46103177c	0	0	0	0	0	0	0	0	0	938	0	0	0	0	0	0	0	19	0	0	0	0	0	0	0	0	0	0	0	0	0	1645	0	0	0	1330	13	1117	2161	0	0	0	0	0	0	0	0	0	0
03632eb612f3203feb38ba6b8ab2121c	0	0	0	0	0	0	0	0	0	0	0	0	0	0	0	0	0	0	0	0	0	0	0	0	0	0	0	0	0	0	0	0	0	0	0	0	38	0	0	0	0	0	0	0	0	0	0	0	0
14039d8c21c14cd7d5e5215cbbb59c33	0	0	0	0	0	0	0	0	0	0	0	0	0	0	0	0	0	0	0	0	0	0	0	0	0	0	3	0	0	0	0	0	0	0	0	0	0	0	0	0	0	0	0	0	0	0	0	0	0
769974da8c78ff1f49cfccc1a277773a	0	0	0	0	0	0	0	0	6	0	0	0	0	0	0	0	0	0	0	0	0	0	0	0	0	0	0	0	0	0	0	0	0	0	0	0	0	0	0	0	0	0	0	0	0	0	0	0	0
b55684a5c7b62d2e4fd6d968422ec77e	0	0	0	0	0	0	0	0	0	0	0	0	0	0	0	0	0	0	0	0	0	0	0	0	0	0	0	0	0	0	0	0	0	0	0	0	0	0	0	0	0	11	0	0	0	0	0	0	0
d97933ad4c75f1c960dbfe895cb63cb8	0	0	0	0	0	0	0	0	0	0	0	0	0	0	0	0	0	0	0	0	0	0	0	0	0	0	0	0	0	0	0	0	0	0	0	0	0	0	0	0	0	0	0	0	0	0	0	0	0
050e3ac00aca20599a33f0cf285c730e	0	0	0	0	0	0	0	0	0	0	0	4	0	0	0	0	0	0	0	0	0	0	0	0	0	0	0	0	0	0	0	0	0	0	0	0	0	0	0	0	0	0	0	0	0	0	0	0	0
dc86c10b1d73015f4259192417330516	0	0	0	0	0	0	0	0	0	0	0	0	0	0	0	0	0	0	0	0	0	0	0	0	0	0	0	0	0	0	0	0	0	0	2	0	0	0	0	0	0	0	3	11	0	0	0	0	0
4c76d1d3df61364f6c5757d40ca7d237	0	0	0	0	0	0	0	0	0	575	0	0	0	0	0	0	0	0	0	0	0	0	0	0	0	0	0	0	0	0	0	0	0	0	0	0	18	0	0	0	0	0	0	0	0	0	0	0	0
df0140be66821317fec723ac444adffd	0	0	0	0	0	0	0	0	0	49	0	0	0	0	0	0	0	82	0	157	0	0	0	0	0	0	0	1496	0	57	0	0	0	0	0	0	0	0	0	260	0	0	0	0	0	0	0	0	0
3b949cc486b071e72b1164d34251ab9d	0	0	0	0	0	0	0	0	4	2	0	0	0	0	2	0	0	2	0	0	0	0	0	0	0	0	0	0	0	0	0	0	0	0	0	0	0	0	0	0	4	0	0	0	0	0	0	0	0
da0cb2c0789c1e107ecac33822a6f1f4	0	0	0	0	0	0	0	0	0	0	0	0	0	0	0	0	0	0	0	0	0	0	0	0	0	0	0	0	0	0	0	0	0	0	0	0	0	0	0	0	101	10535	0	0	0	0	0	0	0
fc5e6ac81b20bd3c958a676fe66d81cf	0	0	0	0	0	9	0	0	0	0	0	0	0	0	0	0	0	0	0	0	0	0	0	0	0	0	0	0	0	0	0	0	0	0	0	0	0	0	2	0	3	0	0	0	0	0	0	0	0
f548996ee3245eb53a5ea87a5d179599	0	0	204	0	0	0	56	108	0	0	0	0	46	0	0	0	11	0	0	0	20346	11	217	8	0	0	0	0	10	0	918	0	0	0	0	92	14	30	0	0	0	0	0	0	0	0	0	0	0
01adbcca7b71485adea7f0730cb1fbc5	0	0	0	0	0	0	0	0	0	0	0	0	0	0	0	0	0	0	0	0	0	0	0	0	0	0	0	0	0	0	0	0	0	0	0	0	0	0	0	0	0	0	0	0	0	5	0	0	0
847064380b7fd2d1e01ccdb2d0d24aab	31	0	0	0	0	0	0	0	0	0	0	0	0	0	0	0	57	0	0	0	0	0	0	0	0	0	0	0	0	0	0	0	0	0	0	0	0	0	0	0	0	0	0	0	0	0	0	0	0
2a6b83756529f957dbae7a33a82e1a9f	0	0	0	0	0	0	0	0	0	0	0	0	0	0	0	0	0	0	0	0	0	0	0	0	0	10	0	0	0	0	0	26	0	0	0	11	0	11	0	0	128	52	0	0	0	0	0	0	0
ffa86f785f23e7758c0bae1217c32cde	0	0	0	0	0	0	0	0	0	0	0	0	0	0	0	0	0	0	0	0	0	0	0	0	0	0	0	0	0	0	0	0	0	0	0	0	0	0	0	0	0	0	0	0	0	0	0	0	0
333c2831e89f4847deb2df9b2995de54	0	0	0	0	0	0	0	0	0	0	0	0	0	0	0	0	0	0	0	0	0	0	0	0	0	0	0	0	0	0	0	0	0	0	0	6	0	0	0	0	0	0	0	0	0	0	0	0	0
977b7e8be30f2a6de6720580abd4d00c	0	0	0	0	0	0	0	0	0	0	0	0	0	0	0	0	0	0	0	0	0	0	0	0	0	0	0	0	0	0	0	0	0	0	0	0	0	0	0	0	0	0	0	0	0	6	0	0	0
2481485dc48aa906b4751d77b50e7061	0	0	0	0	3	0	0	0	0	0	0	0	0	0	0	0	0	0	0	0	0	0	0	0	0	0	0	0	0	0	0	0	0	0	0	0	0	0	0	0	0	0	0	0	0	0	0	0	0
111fc394d24bd57502c1ed3dd6e7718b	0	0	0	0	0	0	17	0	0	0	0	0	0	0	0	0	15	0	0	0	0	126	0	78	0	0	0	0	0	0	0	0	0	0	0	0	0	0	0	0	0	0	0	0	0	0	94	0	0
a0b83b1171eccdd79803c0fa53ff3f72	0	0	0	0	0	2	0	0	0	0	0	0	0	0	0	0	0	0	0	0	0	0	0	0	0	0	0	0	0	0	0	0	0	0	0	0	0	0	0	0	0	0	0	0	0	0	0	0	0
05f31e64fd76c6b5e979de08485348de	0	0	0	0	0	0	0	0	0	0	0	0	0	0	0	0	0	0	0	0	0	0	0	0	0	0	0	321	0	9	296	0	0	0	0	0	0	0	0	0	73	0	0	0	0	0	0	0	0
f7161d26f6696177178c4a7492aafc7d	0	0	0	0	0	0	0	0	0	0	0	0	0	0	0	0	0	0	0	0	0	0	0	0	0	0	0	0	0	0	0	0	0	0	0	0	0	0	0	0	235	0	0	0	0	0	0	0	0
518ba320e6776ad4fc355011bf4bc7d8	0	0	0	0	0	0	0	0	0	0	0	0	0	0	0	0	0	0	0	0	0	0	0	0	0	0	0	0	0	0	0	0	0	0	0	0	0	0	0	0	0	0	0	0	0	0	0	0	0
59eab76d02311a4e91a4965cd80ddac2	0	0	0	0	0	0	0	0	0	0	0	0	0	0	0	0	0	0	0	0	0	0	0	0	0	225	0	0	0	0	0	0	0	0	0	0	0	0	0	0	0	0	0	0	0	0	0	0	0
0c1a4fabba3c9a884f76055e5865efca	0	0	0	0	0	0	0	0	0	0	0	0	0	0	6	0	0	0	0	0	0	0	0	0	0	11	0	0	0	0	0	13	0	0	0	8	0	7	0	0	24	0	0	0	0	0	0	0	0
c779750fb0db9bd57fa24077bd0b5185	0	0	0	0	0	0	0	0	0	0	0	0	0	0	0	0	0	0	0	0	0	0	0	0	0	0	0	0	0	0	0	0	0	10	0	0	0	0	0	0	0	0	0	0	0	0	0	0	0
df8554f8d866f340c6e3a5efb167dea3	0	0	0	0	0	0	0	0	0	0	0	0	0	0	0	0	0	0	0	0	0	0	0	0	0	0	0	0	0	0	0	0	0	0	0	0	0	0	0	0	0	0	0	2	0	0	0	0	0
c5e5c5c9b0a126658879386fc277e08f	434	0	0	0	0	15	0	0	22	0	0	0	2704	0	0	0	0	0	5	0	0	0	0	0	0	489	0	0	0	0	0	495	0	10486	0	250	18	2243	0	796	568	0	0	0	0	0	21280	0	0
19d2452d86a1ac848fcaba7f86b6b86e	0	0	0	0	0	0	0	0	0	0	0	0	0	0	0	0	0	0	0	0	0	0	0	0	0	0	0	0	0	0	0	82	0	0	0	0	0	0	0	0	0	0	0	0	0	0	0	0	0
2f33d0969f01b574846d81542fbaf6df	0	0	0	0	0	0	0	0	0	0	0	0	0	0	0	0	0	0	0	0	0	0	0	0	0	0	0	0	0	0	0	0	0	0	0	0	0	0	0	0	0	0	0	0	0	28	0	0	0
0d25316b40ca25d90f01f6904d94ddcc	0	0	0	0	0	0	0	0	2	0	0	0	0	0	0	0	0	0	0	0	0	0	0	0	0	0	0	0	0	0	0	0	0	0	0	0	0	0	0	0	0	0	0	0	0	0	0	0	0
15ccc4807a19c9549bac0872eaea8293	35	0	0	0	0	0	0	0	0	0	0	0	0	0	0	0	0	0	0	0	0	0	0	0	0	71	0	0	0	0	0	0	0	0	0	0	0	0	0	0	0	0	0	0	0	0	0	0	0
848bed2ba21c07fc6b1f7d04a5f19926	0	0	0	0	0	0	0	0	0	0	0	0	0	0	0	0	0	0	0	0	0	0	0	0	0	0	0	0	0	0	0	5	0	0	0	0	0	0	0	0	0	0	0	0	0	0	0	0	0
9f51567e3156181d808df349724b504d	0	0	0	0	0	0	0	0	2	0	0	0	0	0	0	0	0	0	0	0	0	0	0	0	0	0	0	0	0	0	0	0	0	0	0	0	0	0	0	0	838	0	0	0	0	0	0	0	0
4f4627e25c80eba124272d5824e3b652	0	0	0	0	0	0	0	0	0	0	0	0	0	0	0	0	0	0	0	0	0	0	0	0	0	0	0	0	0	0	0	0	0	0	0	0	0	0	0	0	0	13	0	0	0	11	0	0	0
5a07a1f8e54bf8ea55878a184bf1abb2	0	0	0	0	0	0	0	0	0	0	0	0	0	0	0	0	0	0	0	0	0	0	0	0	0	0	0	0	0	0	0	0	0	0	0	0	0	30	0	0	0	0	0	0	0	0	0	0	0
44aa6f781b0eb24935c1642531a7429a	0	0	0	0	0	0	0	0	0	0	0	0	0	0	0	0	0	0	0	0	0	0	0	0	0	0	0	0	0	0	0	0	0	0	0	0	0	0	0	0	0	0	0	0	0	0	0	0	0
9d8631e68f59381b16b0acfb6d49eac2	25	62	0	0	49	0	58	0	0	0	0	0	36	0	0	0	0	0	0	18	0	62	0	0	0	0	24	0	0	30	0	0	0	0	33	0	0	0	0	0	0	23	316	0	0	0	0	0	48
bb23389b320bbb7bb6a4de44660511f3	0	0	0	0	0	0	0	0	0	0	0	0	0	0	0	0	0	0	0	0	0	0	0	0	0	0	0	0	0	0	0	0	0	0	0	0	0	0	0	0	0	0	0	0	0	0	0	0	0
8aa6a4125e96750738eafdc77a5561b0	0	0	0	0	0	0	0	0	0	0	0	0	0	0	0	0	0	0	0	0	0	0	0	0	0	0	0	0	0	0	0	0	0	0	0	0	0	0	0	0	0	0	0	0	0	0	0	0	0
f22c092acbe97d985b3c53b8400010b1	0	0	388	0	185	13	0	0	0	0	0	0	57	0	24	0	480	775	0	26	1333	0	109	0	0	50	505	0	0	0	1360	22	0	81	868	413	18	35	4	0	0	154	0	156	0	729	0	0	35
e80865b9de56f28de20d7cf75b065667	0	0	0	0	0	0	0	0	0	0	768	0	0	0	0	0	0	0	0	0	0	0	0	0	0	0	0	0	0	0	0	0	0	0	0	0	0	0	0	0	0	0	0	0	0	0	0	0	0
315eb35f7829168b17a42e90f34a00a5	0	0	0	0	0	0	0	0	0	0	0	0	0	0	0	0	0	16	0	0	0	0	0	0	0	0	0	0	0	0	0	0	0	0	0	0	0	0	0	0	0	0	0	0	0	0	0	0	0
eb0c12f6171f76edb825162e64953f0f	0	0	0	0	0	0	0	0	0	0	0	0	0	0	0	0	0	0	0	0	0	0	0	0	0	0	0	0	0	0	0	0	0	0	0	0	0	0	0	0	0	0	0	0	0	18	0	0	0
6d83087fcc14330fb8a24175c8b06421	0	69	0	0	0	0	0	0	0	0	0	0	78	0	0	0	29	0	0	0	0	0	0	0	0	0	0	0	0	0	0	0	0	0	0	0	22	0	0	0	0	0	0	0	0	256	7	0	0
f35fb8c6ec74132793e7304d18622795	0	0	0	0	0	0	0	0	0	0	0	0	0	0	0	0	0	125	0	0	0	0	0	0	0	0	0	0	0	0	0	0	0	0	0	0	0	0	0	0	0	0	0	0	0	0	0	0	0
44b1ca317a6e22943137fed1fbc5a9da	0	0	0	0	0	0	0	0	0	0	0	0	0	0	0	0	0	0	0	0	0	0	0	0	0	15	0	0	0	0	0	0	0	0	0	0	0	0	0	0	0	0	0	0	0	0	0	0	0
8b46ffcb2ec913b31234c4182bc87752	0	0	0	0	0	0	0	0	0	0	0	0	0	0	0	0	0	0	0	0	0	0	0	0	0	0	0	0	0	0	0	0	0	0	0	0	0	0	0	0	0	0	0	0	0	9	0	0	0
908872864354cfe2f53ad0602dc3b2ee	0	0	0	0	0	4	0	0	0	0	0	0	0	0	0	0	0	0	0	0	0	0	0	0	0	0	0	0	0	0	0	0	0	0	0	0	0	0	0	0	0	0	0	0	0	0	0	0	0
ee8fb4fafe4761d5a9a5d5533e98033b	0	0	0	0	0	0	0	0	0	0	0	0	0	0	0	0	0	0	0	0	0	0	0	0	0	0	0	0	0	0	0	0	0	0	0	24	0	0	0	0	4	0	0	0	0	0	0	0	0
f9b0a33f3918bf9782decd053ebaf6f3	0	0	0	0	0	0	0	0	0	0	0	0	0	0	0	0	0	0	0	0	0	0	0	0	0	0	0	0	0	0	0	0	0	0	0	0	0	0	0	0	0	0	0	0	0	0	0	0	0
d4f782247108dc5e7047c09ac60895c1	0	0	0	0	0	0	0	0	0	0	0	0	0	0	0	0	0	0	0	0	0	0	0	0	0	0	0	0	0	0	0	0	0	0	0	0	0	0	0	0	0	0	0	0	0	0	0	0	0
69ea174611d3925830497258da45db03	0	0	0	0	0	0	0	0	0	74	0	0	0	0	0	25	0	0	0	0	0	0	0	0	0	0	0	0	0	0	0	0	0	0	0	36	0	0	0	0	0	0	0	0	83	0	0	0	0
f2a5a85ca85ac755eb2b27c0b09edfdf	25	0	0	0	0	0	0	0	0	0	0	0	0	0	0	0	0	0	0	0	0	0	0	0	0	0	0	0	0	14	0	9	0	0	0	0	17	0	0	11	26	0	0	0	0	0	0	0	0
0b5d471a3688a94b9ed23cddb1f441c2	0	0	8	0	0	0	6	0	0	6	1115	0	0	0	14	0	13	78	1318	12	0	0	0	0	0	0	0	58	0	17	12	0	4	5	0	0	0	0	0	0	22	24	0	0	0	0	0	18	10
73b861b4da6fbab61de9f38fa161de6f	0	0	0	0	0	0	0	0	5	0	0	0	0	0	0	0	0	0	0	0	0	0	0	0	0	0	0	0	0	0	0	0	0	0	0	0	0	0	0	0	0	0	0	3	0	0	0	0	0
6fd37213f4f9e487ecc48e0e291b581c	0	0	0	0	0	0	0	0	0	0	0	0	0	0	0	0	0	0	0	0	0	0	0	0	0	0	0	0	0	0	0	0	0	0	0	0	28	0	0	0	0	0	0	0	0	0	0	0	0
d87609adba43a0c89c5c0889e2f410e9	0	0	0	0	0	0	0	0	0	0	0	0	0	0	0	0	0	0	0	0	0	0	0	0	0	0	0	0	0	0	0	0	0	0	0	0	0	0	0	0	0	0	0	0	0	58	0	0	0
d29fee24fb7ab8f5e8938e58b1157be8	0	0	0	0	0	0	0	0	0	0	0	0	0	0	0	0	0	18	0	0	0	0	0	0	0	0	0	0	0	0	0	0	0	0	0	0	0	0	0	0	0	0	0	0	0	0	0	0	0
2c185990ab2b19488c7e55ff92ca0145	2	0	0	0	0	0	0	0	0	0	0	0	0	0	0	0	0	0	0	0	0	0	0	0	0	0	0	0	0	0	0	4	0	0	0	0	0	0	0	0	0	6	0	0	0	0	0	0	0
453d8c780625fe6439e6a2387f59aa75	0	0	0	0	0	0	0	0	0	42	0	0	0	0	0	0	0	0	0	0	0	0	0	0	0	0	0	0	0	0	0	39	0	0	0	0	0	0	0	0	0	0	0	0	0	0	0	0	0
0866a29e0d65fe0cc3dcf421025c96ae	0	0	0	0	0	0	0	0	0	0	0	0	0	0	0	0	0	0	0	0	0	0	0	0	0	0	0	0	0	0	0	0	0	0	0	0	0	0	0	0	0	0	0	0	0	12	0	0	0
9ffb1b6520dc75dd4c8cff54ca5d2351	0	0	0	118	13	0	0	0	0	0	0	0	9	0	0	0	0	0	0	0	0	0	208	0	0	0	0	0	0	25	18	16	31	0	165	54	7	0	0	6	0	0	0	9	8	0	0	3	0
57ba768e98f7c0f0d25a015e6fb715f6	0	0	0	0	0	0	0	0	0	0	0	0	0	0	0	0	0	0	0	0	0	0	0	0	0	0	0	0	0	0	0	0	0	0	0	0	0	0	0	0	0	0	0	0	0	0	0	0	0
c5a1f941d3e864fde4243343104686bb	0	0	0	0	0	0	0	0	0	0	0	0	0	0	0	0	0	0	0	0	0	0	0	0	0	0	0	0	0	2	0	0	0	0	0	0	0	0	0	0	0	0	0	0	0	0	0	0	0
93d506f0d86bafe1f71a21e533f38104	0	0	0	0	0	0	0	0	0	0	0	0	0	0	0	0	0	0	0	0	0	0	0	0	0	0	0	0	0	0	0	0	0	0	0	0	0	0	10	0	0	0	4	0	0	0	0	0	0
b1b866eb2e5c1c41618da9234eb68179	0	0	0	0	0	0	0	0	0	0	0	0	0	0	0	0	0	0	0	0	0	0	0	0	0	0	0	0	0	0	0	0	0	0	0	0	39	0	0	0	0	0	0	0	0	0	0	0	0
2b299db6cb4219ba56a7f80cf585131f	0	0	0	0	0	0	0	0	0	0	0	0	0	0	0	0	0	0	0	0	0	0	0	0	0	0	0	0	0	0	0	0	0	0	0	0	0	0	0	0	0	0	0	0	0	0	0	0	0
a0437c8741cda8997024a9998c68bad4	0	0	0	3	3	15	4	0	0	2	0	13	0	0	0	0	5	0	0	5	0	3	0	0	6	4	0	0	3	4	3	0	0	0	5	3	23	0	4	0	0	0	2	0	0	0	0	0	0
e97344a50cd6709215797e8b5df5410e	9	0	0	0	0	0	0	0	0	0	0	0	0	0	0	0	0	0	0	0	0	0	0	0	0	0	0	0	0	0	0	0	0	0	0	0	0	0	0	0	0	0	0	0	0	0	0	0	0
c77d31e16ac040fd12045e8b9472c176	0	0	0	0	0	0	0	0	0	3	0	0	0	0	0	0	0	0	0	0	0	0	0	0	0	0	0	0	0	0	0	0	0	0	0	0	0	0	0	0	0	0	0	0	0	0	0	0	0
3fffa09332e8c833edab0ce49bf97a33	0	0	0	0	0	0	0	0	0	0	0	0	0	0	0	0	0	0	0	0	0	0	0	0	0	0	0	0	0	0	0	0	0	0	0	0	0	0	0	0	0	0	0	0	0	0	0	0	0
7a6a0cf141fc836aa933245f9b95fcc9	0	0	0	0	0	0	0	0	0	0	0	0	0	0	0	0	0	0	0	0	0	0	0	0	0	0	0	0	0	0	0	0	0	0	0	0	0	0	0	0	0	0	0	0	0	6	0	0	0
6a414d37f4751342b185b22e2e92780c	0	0	0	0	0	0	0	0	0	0	0	0	0	0	0	0	0	0	0	0	0	0	0	0	0	0	0	0	0	0	0	0	0	0	0	0	0	0	0	0	0	0	0	0	0	0	0	0	0
106b318db9014355d447ab2c9f29126b	0	0	0	0	0	0	0	0	0	0	0	0	0	0	0	0	0	0	0	0	0	0	0	0	0	0	0	0	0	0	0	0	0	0	0	0	0	5	0	0	0	0	0	0	0	0	0	0	0
9458db453611cef3d67ac65dc63e0b8e	0	0	0	0	0	0	0	0	0	0	0	0	0	0	0	0	0	0	0	0	0	0	0	0	0	44	0	0	0	0	0	0	0	0	0	25	0	44	0	0	7	0	0	0	0	0	0	0	0
4f403f2175d3114ecd6342f8ecb72545	0	0	0	0	0	0	0	0	0	0	0	0	0	0	0	0	0	0	0	0	0	0	0	0	0	0	0	0	0	0	0	0	0	0	0	0	0	0	2	0	0	0	0	0	0	0	0	0	0
6a0aab32059ecc20c8f0c6d77b0ecdde	0	0	0	0	0	0	0	0	0	0	0	0	0	0	0	0	0	0	0	0	0	0	0	0	0	0	0	0	0	0	0	0	0	0	0	0	0	0	0	0	0	0	0	0	0	0	0	0	0
dfa0e367ea565def33919a167e49658d	0	0	0	8	0	0	0	0	0	0	0	0	0	0	0	0	0	0	0	0	0	0	0	0	0	0	0	0	0	0	0	0	0	0	0	0	0	0	0	0	0	0	0	0	0	0	0	0	0
462ca9352b3822179d4c7fb506d543c8	0	0	0	0	0	0	0	0	0	0	0	0	0	0	0	0	0	0	0	0	0	0	0	0	0	0	0	0	0	0	0	0	0	0	0	0	54	0	0	0	0	0	0	0	0	0	0	0	0
bd06a0c61335c33c70aa6af37efcec8e	0	0	0	0	0	0	0	0	0	0	0	0	0	0	0	0	0	0	0	0	0	0	0	0	0	0	0	0	0	0	0	0	0	0	0	0	33	0	0	0	0	0	0	0	0	0	0	0	0
dc2769c42ec56acaaf2043fdcc1f71e4	0	0	0	0	0	0	0	0	0	0	0	0	0	0	0	0	0	0	0	0	0	0	0	0	0	0	0	0	0	0	0	0	0	0	0	0	0	0	0	0	56	0	0	0	0	0	0	0	0
57c5e736d3dd635a22e4b6f0ef2ea1e6	0	0	0	0	0	8	0	0	0	0	0	0	0	0	0	0	0	0	0	0	0	0	0	0	0	0	0	0	0	0	0	0	0	0	0	0	0	0	0	0	0	0	0	0	0	0	0	0	0
ec2daa25e7b1cd6fa67a83fb484cf446	0	0	0	0	0	0	0	0	0	0	0	0	0	0	46	0	0	0	0	0	0	0	0	0	0	0	0	0	0	0	0	0	0	0	0	0	0	0	0	0	0	0	0	0	0	0	0	0	0
f6dfb37cd1bf24210420b3dcd388a773	0	0	0	0	0	0	0	0	0	0	0	0	0	0	0	0	0	0	0	0	0	0	0	0	0	0	0	0	0	0	0	0	0	0	0	0	23	0	0	0	0	0	0	0	0	0	0	0	0
a1b1ebf90575e1cf20a10b2c333e11eb	0	0	0	0	0	0	0	0	0	0	0	0	0	0	0	0	0	225	0	0	0	0	0	0	0	0	0	0	0	0	0	0	0	0	0	0	0	0	0	0	0	0	0	0	0	0	0	0	0
c53ce3815fe3fb66e891e444e885c3b0	0	0	0	0	0	0	0	0	0	0	0	0	0	0	0	9	0	0	0	0	0	0	0	0	0	0	0	0	0	0	0	0	0	0	0	0	0	0	0	0	0	0	0	0	0	0	0	0	0
70cc33fcbf7799023d31a91a4c3a9f02	0	0	0	0	0	0	0	0	0	0	0	0	0	0	0	0	77	0	0	0	0	0	0	0	0	0	0	0	0	75	0	0	0	0	0	0	0	0	0	0	0	63	0	0	0	0	0	0	0
ef5bda8fc19fa18d91170c9ddd413e41	0	0	0	0	0	0	371	0	0	0	0	0	0	0	0	0	0	0	0	0	0	0	0	0	0	0	0	0	0	19	0	0	0	0	0	0	0	0	0	0	0	12	0	0	0	0	0	0	0
2bb1528e1e6900674acf298c61e8cac7	0	0	0	0	0	0	0	0	0	10	0	0	0	0	0	0	0	0	0	0	0	0	0	0	0	46	0	0	0	0	0	56	0	0	0	116	0	133	0	0	78	87	0	0	0	0	0	0	0
cda07ed93cce2c49f1bcced0259c6d60	0	0	0	0	0	0	0	0	0	0	0	0	0	0	0	0	0	0	0	0	0	0	0	0	0	0	0	0	0	0	0	0	0	0	0	0	23	0	0	0	0	0	0	0	0	0	0	0	0
d8b534eecb395a23b3dc2a2ebcc575b2	0	0	0	0	0	0	0	0	0	0	0	0	0	0	0	0	0	0	0	0	0	0	0	0	0	0	0	0	0	0	0	0	0	0	0	0	0	0	0	0	0	0	0	0	0	3	0	0	0
b4d997ac30ffb9ab5050e2c114656c3a	0	0	0	0	0	0	0	0	0	0	0	0	0	0	0	0	0	0	0	0	0	0	0	0	0	0	0	0	0	0	0	0	0	0	0	0	0	0	0	135	0	0	0	0	0	0	0	0	0
7887a5403649ff80c80ce8c225b30e0f	0	0	0	0	0	0	0	0	0	0	0	0	0	0	0	0	0	0	0	0	0	0	0	0	0	0	0	0	0	0	0	0	0	0	0	0	0	0	0	0	0	0	0	0	0	53	0	0	0
1d0ad335429f08afdb8f1a15f9d2d370	0	0	0	0	0	0	0	0	0	0	0	0	0	0	9	0	0	0	0	0	0	0	0	0	0	18	0	0	0	0	0	0	0	0	0	92	0	53	0	0	0	60	0	0	0	0	0	0	0
09bb765750da86219fbe0b2a48d2d5fe	0	0	0	0	0	0	0	0	0	0	0	0	0	0	0	0	0	0	0	0	0	0	0	0	0	0	0	0	0	0	0	0	0	0	0	0	0	0	0	0	0	0	0	5	0	0	0	0	0
ec051b738c8e3c4f6690edfb88746a95	9	7713	0	153	16494	287	15	24	0	189	2473	933	6	4125	31	99	11	205	601	2848	0	566	538	516	8	0	0	222	15	142	2868	14	4764	199	9	155	499	13	506	13	19	65	9131	930	0	18	0	80	6131
105a9068ecf69ac28b5ef7d63fcf7a65	0	0	0	0	0	0	0	0	0	0	0	0	0	0	0	0	0	0	0	0	0	0	0	0	0	0	0	0	0	0	0	0	0	0	0	0	48	0	0	0	0	0	0	0	0	0	0	0	0
773a2cb3573084d139cdd67271b79f52	0	0	0	61	0	0	11	0	0	9	0	0	0	0	0	0	0	0	0	0	0	0	0	0	0	0	0	0	0	0	0	0	19	0	0	12	0	0	0	0	0	0	0	0	0	0	0	0	0
8d62e7412d83f2fd3e8ba48cdd61da1e	0	0	0	0	0	0	0	0	0	0	34	0	0	0	0	0	0	0	0	0	0	0	0	6	0	0	0	0	0	0	0	0	0	0	0	5	0	5	0	0	0	0	10	0	0	0	0	0	0
b60eb9703352ba4b2d41b200f08325c1	0	0	0	0	0	0	0	0	0	0	0	0	0	0	0	0	0	0	0	0	0	0	0	0	0	0	0	0	0	0	0	0	0	0	0	0	0	0	0	0	0	0	0	0	0	42	0	0	0
dfebf5b5f71c6bb6e37428032274218a	0	0	0	0	0	0	0	0	0	0	0	0	0	0	0	0	0	0	0	0	0	0	0	0	0	9	0	0	0	0	0	0	0	0	0	0	0	15	0	0	0	0	0	0	0	0	0	0	0
8cfeed0eb17336d74d4f22cf2b04dfff	0	0	0	0	0	0	0	0	0	0	248	0	0	0	0	0	0	0	0	0	0	0	0	0	0	0	0	0	0	0	0	0	0	0	0	0	0	0	0	0	0	0	0	0	0	0	0	0	0
8d0a8a798571c622467fb7464414b20f	0	0	0	0	0	0	0	0	17	0	0	0	0	0	0	0	0	0	0	0	0	0	0	0	0	0	0	0	0	0	0	0	0	0	0	0	0	0	0	0	0	0	0	0	0	0	0	0	0
f5b1d54ac77aced68f94bd1b76e2864a	0	0	0	0	0	0	0	0	0	0	0	0	0	0	0	0	0	0	0	0	0	0	0	0	0	0	0	0	539	0	0	0	0	0	0	0	0	0	0	0	0	0	0	64	0	0	0	0	0
12d50dca388fbf50e052c6d69034f2d1	0	0	0	0	0	0	3	0	0	0	0	0	0	0	0	0	0	0	0	0	0	0	0	0	0	0	0	0	0	0	0	0	0	0	0	0	0	0	0	0	0	0	0	0	0	0	0	0	0
777c7ea0fc0276f61c58f52879502925	0	0	0	0	0	0	0	0	0	0	0	0	0	0	0	0	0	0	0	0	0	0	0	0	0	0	0	0	0	0	0	0	0	0	0	0	0	0	0	0	0	0	0	0	0	12	0	0	0
f17581fa6227752f70e165fb8c2b9e18	0	0	0	0	0	0	0	0	0	0	0	0	0	0	0	0	0	0	0	0	0	0	0	0	0	0	0	0	0	0	0	0	0	0	0	0	0	0	0	0	0	0	0	0	0	26	0	0	0
86762bd9556bf095f73684a3ddf419e0	0	0	0	0	0	0	0	0	0	0	0	0	0	0	0	0	0	0	0	0	0	0	0	0	0	0	0	0	0	0	0	0	0	0	0	0	0	0	0	0	0	0	0	0	0	0	0	0	0
27c4a1de4b5a603e2c8728aabb1c6ce1	0	0	16	0	0	0	17	0	0	0	0	0	0	0	0	0	0	0	0	0	0	0	0	0	0	0	0	0	0	0	0	32	0	27	0	0	0	0	0	0	59	187	0	0	0	0	62	0	0
df9d56c962ae96ada346ebedb56ce306	57	0	0	0	0	0	0	0	0	0	0	0	20	0	0	0	0	8	0	0	0	0	0	0	0	0	0	0	0	210	0	42	9	0	0	0	19	26	0	0	0	0	0	0	0	0	0	0	0
45dc6e76ec2a66521879400baa3cb9fd	11	0	0	0	0	0	0	0	0	0	0	0	0	0	161	0	0	87	0	28	0	0	0	0	0	0	0	0	0	29	10	6	0	0	0	19	0	0	28	0	0	0	0	0	0	0	0	0	0
3f9c7310dcf8be1d30d15f7b084d8fea	0	0	0	0	0	0	0	0	0	0	0	0	0	0	0	0	0	0	0	0	0	0	0	0	0	0	0	0	0	0	0	0	0	0	0	0	0	0	0	0	0	0	0	0	0	18	0	0	0
18c25f5c60deb95fd3097f2e88fbeb09	0	0	0	0	0	0	0	0	0	0	0	0	0	0	0	0	0	0	0	0	0	0	0	0	0	0	0	0	0	0	0	0	0	0	0	0	0	21	0	0	0	0	0	0	0	0	0	0	0
ff73902e5b1d4cfa4eba3495ab097493	0	0	0	0	0	0	0	0	2	0	0	0	0	0	0	0	0	0	0	0	0	0	0	0	0	0	0	0	0	0	0	0	0	0	0	0	0	0	0	0	0	0	0	0	0	0	0	0	0
0177add0c6437cfd95a7a71ce0ad197c	0	0	0	0	0	0	0	0	0	0	0	0	0	0	0	0	0	0	0	0	0	0	0	0	0	0	0	0	0	0	0	0	0	0	0	0	0	0	0	0	0	0	0	0	0	0	0	0	0
881d12f133f236aedbc28a1bc008da33	0	0	0	0	0	0	0	0	0	0	0	0	0	0	0	0	0	0	0	0	0	0	0	0	0	0	0	0	0	0	0	0	0	0	0	0	0	0	0	0	22	4	0	0	0	0	0	0	0
12b1785d924d3cb80d4a4b6fe9c63082	0	0	0	0	0	0	0	0	0	0	0	0	0	0	0	0	0	0	0	0	0	0	0	0	0	0	0	0	0	0	0	0	0	0	0	0	0	0	0	0	0	0	0	0	0	0	0	0	0
0b7cee2d4c14de0a8b184de0204e8259	0	0	0	0	0	0	0	0	0	0	0	0	0	0	0	0	0	0	0	0	0	0	0	0	0	0	0	0	0	0	0	0	0	0	0	0	0	0	0	0	0	0	0	0	0	0	254	0	0
9bc45d4516d204921ebc3807cd41e8ca	0	0	0	0	0	0	0	0	0	0	0	0	0	0	0	0	6487	7	0	0	0	0	0	0	0	139	0	0	0	0	0	0	0	0	0	0	12	0	0	0	0	0	0	556	0	0	0	0	0
71aeb5360b6ecd108f8432bf935b3c4c	0	0	0	0	0	0	0	0	0	0	0	0	0	0	0	0	0	0	0	0	0	0	0	0	0	0	0	0	0	0	0	0	0	0	0	8	0	0	0	0	0	0	0	0	0	0	0	0	0
3d1d162998975c5c545200e7e121cea3	0	0	0	0	0	0	0	0	0	0	0	0	33	0	0	0	0	0	0	0	0	0	0	0	0	0	0	0	0	0	0	0	0	0	0	0	0	0	0	0	0	0	0	0	0	0	0	0	0
184f408f7f1d1e85fe6d68f8368fab94	0	0	51	0	0	0	0	0	0	0	0	0	18	0	15	0	0	0	0	0	0	0	0	0	0	0	9	0	0	0	0	0	0	0	3	9	0	146	0	0	381	0	0	0	8	0	0	5	0
e29063f5c33201d37528665bfc90a4b6	0	0	0	0	0	0	0	0	0	0	0	0	0	0	0	0	0	0	0	0	0	0	0	0	0	0	0	0	0	0	0	0	0	0	208	0	0	0	0	0	0	0	0	0	0	0	0	0	0
f9708906af629388e6c47dc75d6fb876	0	0	0	0	0	0	0	0	0	0	0	0	0	0	0	0	0	0	0	0	0	0	0	0	0	0	0	0	0	0	0	0	0	0	0	0	0	0	0	0	0	16	0	0	0	0	0	0	0
9b4ba56e949f111581d511b6fa420f82	0	0	0	0	0	0	0	0	0	0	0	0	0	0	0	0	0	0	0	0	0	0	0	0	0	0	0	0	0	0	0	0	0	0	0	0	0	0	0	0	0	0	0	0	0	0	0	0	0
927ba96123420fbd4e6df9ed27c1faa6	0	0	0	0	0	0	10	0	0	5	0	0	0	0	0	0	0	0	0	0	0	0	0	0	0	0	0	0	0	0	14	0	0	16	0	0	0	0	0	0	0	0	0	0	0	0	0	0	0
83b4612ce0e30b423066c3ca55a93a8d	0	0	0	0	0	0	0	0	0	0	0	0	0	0	0	0	0	0	0	0	0	0	0	0	0	0	0	0	0	0	0	0	0	0	0	0	0	0	0	0	0	0	0	0	0	10	0	0	0
401b30e84cc09dd4ae666c06c9f926cd	0	0	0	0	0	0	0	0	0	0	0	0	0	0	0	0	0	0	0	0	0	0	0	0	0	70	0	0	0	0	0	0	0	0	0	37	0	0	0	0	0	0	0	0	0	0	98	0	0
52fd14a36ba916e10242f20109893600	0	0	0	0	0	0	0	0	0	0	0	0	0	0	0	0	0	0	0	0	0	0	0	0	0	0	0	0	0	0	0	0	0	0	0	0	0	0	0	0	0	0	0	0	0	76	0	0	0
0eb90cc5e5ab73202aa8533c3af6b760	0	0	80	0	0	0	0	0	0	0	0	0	0	0	0	39	0	12	0	0	0	0	0	0	0	275	0	0	0	3963	0	2362	0	0	0	2146	0	167	1565	9657	115	0	18	0	0	6	0	0	0
ec03d90b7ba665b13aac9cc14962c1e0	0	0	0	0	0	0	0	0	0	0	0	0	0	0	0	0	0	0	0	0	0	0	0	0	0	0	0	0	0	0	0	0	0	0	0	0	0	0	0	0	0	0	0	0	0	11	0	0	0
11953eb8ec4560255e9e77f3eb884591	0	0	0	0	0	0	0	0	0	0	0	0	0	0	0	0	0	0	0	0	0	0	0	0	0	0	0	0	0	0	0	0	0	0	0	0	0	0	0	0	0	0	0	0	0	10	0	0	0
f407e84e817474e7ffe290124ea43af1	0	0	0	0	0	0	0	0	0	0	0	0	0	0	0	0	0	0	0	0	0	0	0	0	0	0	0	0	0	0	0	0	0	0	0	0	0	0	0	0	0	0	0	0	0	10	0	0	0
031a228f127216167d7c55f1ce1760ca	0	0	0	0	0	0	0	0	0	0	0	0	0	0	0	0	0	0	0	0	0	0	0	0	0	0	0	0	0	0	0	0	0	0	0	0	0	0	0	0	0	0	0	0	0	0	0	0	0
fbcc4adae34232118701df146c1c7bee	0	0	0	0	0	0	0	0	0	0	0	0	0	0	0	0	0	0	0	60	0	0	0	0	0	0	0	0	0	0	0	0	0	0	0	0	0	0	0	0	0	0	0	0	0	0	0	0	0
27d67dc77d6ece8bc64d2bddf3233eb4	0	0	0	0	0	0	0	0	0	0	0	0	0	0	0	0	0	0	0	0	0	0	0	0	0	0	0	0	0	0	0	0	0	0	0	0	0	0	0	0	0	0	0	0	0	0	0	0	0
0362b67f77f943774ae14540e81a2241	86	0	0	0	0	0	0	0	0	0	1394	0	0	0	0	0	0	0	0	0	0	0	0	0	0	36	0	0	0	388	0	0	0	0	0	72	0	188	0	0	107	0	0	0	0	0	0	0	0
154854069223dacb89c0697d485d1cae	0	0	0	0	0	0	0	0	0	46	0	0	0	0	0	0	0	0	0	0	0	0	0	0	0	0	0	0	0	0	66	0	0	0	0	0	0	0	0	0	0	0	0	0	0	14	0	0	0
51f0f64d0dc06bf55f4593781f605f38	0	0	0	0	0	0	0	0	0	0	0	0	0	0	0	0	0	0	0	0	0	0	0	0	0	0	0	0	0	0	0	0	0	0	0	0	0	0	0	0	0	0	0	0	0	151	0	0	0
0437761502940a099540a44da0966c1d	0	0	0	0	0	0	0	0	0	0	0	0	0	0	0	0	0	0	0	0	0	0	0	0	0	0	0	0	0	0	0	0	0	0	0	0	0	0	0	0	0	0	0	2	0	0	0	0	0
cfb1bb026516f33ec8b0774e25d95917	0	0	0	0	0	0	0	0	0	0	0	0	0	0	0	0	0	0	0	0	0	0	0	0	0	0	0	0	0	0	0	0	0	0	0	0	0	0	0	0	0	0	0	0	0	97	0	0	0
05abe31a033e9e3ebc21b7a1543c8626	0	0	0	0	0	0	0	0	0	0	0	0	0	0	0	0	0	0	0	0	0	0	0	0	0	0	0	0	0	0	0	3	0	0	0	0	0	0	0	0	0	0	0	0	0	0	0	0	0
1ed88cb3c9d5bd4f1a33354b88b4b171	0	0	0	0	0	0	0	0	0	0	0	0	0	0	0	0	0	0	0	0	0	0	0	0	0	0	0	0	0	0	0	0	0	0	0	0	0	0	0	0	0	0	0	0	0	0	5166	0	0
b4798c4703e1a553a9adf4b3d4d12fb1	0	0	0	0	0	0	0	0	4	0	0	0	0	0	0	0	0	0	0	0	0	0	0	0	0	0	0	0	0	0	0	0	0	0	0	0	17	0	0	0	0	0	0	0	0	0	0	0	0
d3f795b8c50a9f1289c47ff9b6faf23d	0	0	0	0	0	0	0	0	0	0	0	0	0	0	0	0	0	0	0	0	0	0	0	0	0	0	0	0	0	0	0	0	0	0	0	0	0	0	0	0	0	19	0	0	0	0	0	0	0
ddb53ea9f0edd0553549c3b8ac6fcc36	0	132	0	7	0	78	0	0	0	91	11	0	0	0	0	108	22	0	0	0	22	0	28	56	0	28	0	0	0	0	37	0	0	21	0	37	159	0	53	0	18	0	0	314	0	38	28	0	0
2224fcb2597a291df75f08de68dbc12a	0	0	0	0	0	0	0	0	0	0	0	0	0	0	0	0	0	0	0	0	0	0	0	0	0	0	0	0	0	0	0	0	0	0	0	0	0	0	0	0	0	0	3	0	0	0	0	0	0
a590e1f2178962409f2fcfa0d899f1b3	0	0	0	0	0	0	0	0	0	0	0	0	0	0	0	0	0	0	0	0	0	0	0	0	0	0	0	0	0	0	0	0	0	0	0	0	0	14	0	0	0	0	0	0	0	19	0	0	0
15110a344bf7b13268782a8d6220252d	0	6	0	0	0	12	0	0	40380	0	578	0	0	2061	0	0	0	0	135	1514	0	0	0	0	0	0	341	0	1478	0	223	0	45	0	721	0	0	0	0	0	0	0	0	0	0	0	0	0	0
9eb8ee944dff86443fa00feed714f425	0	0	0	0	0	0	0	0	0	0	0	0	0	0	0	0	0	0	0	0	0	0	0	0	0	0	0	4	0	0	0	0	0	0	0	0	0	0	0	0	0	0	0	0	0	0	0	0	0
5e53d96db0bba38db47c52d9ef83ac0f	0	0	0	0	0	4	0	0	0	0	0	0	0	0	0	0	0	0	0	0	0	0	0	0	0	0	0	0	0	0	0	0	0	0	0	0	0	0	0	0	0	0	0	0	0	0	0	0	0
a01ee08036e4a26da77e2d35ed727fff	0	0	0	0	0	0	0	0	0	0	0	0	0	0	0	0	0	0	0	0	0	0	0	0	0	0	0	0	0	0	50	0	0	0	0	0	0	0	0	0	0	0	0	0	0	0	0	0	0
764a862da6161a1a74d462a408b8fb6d	0	0	0	0	0	0	0	0	0	0	0	0	0	0	0	0	0	0	0	0	0	0	0	0	0	0	0	0	0	0	50	0	0	0	0	0	0	0	0	0	0	0	0	0	0	0	0	0	0
d2f3860467a76062197379050a2bbf3a	0	0	0	0	0	0	0	0	0	0	0	0	0	0	0	0	0	0	0	0	0	0	0	0	0	0	0	0	0	0	0	0	0	0	0	0	26	0	0	0	0	0	0	0	0	0	0	0	0
72000b27d3ce7d23dc80aefdc1cc3b8d	0	0	0	0	0	0	0	0	10	0	0	0	0	0	0	0	0	0	0	0	0	0	0	0	0	0	0	0	0	0	0	0	0	0	0	0	0	0	0	0	0	0	0	0	0	0	0	0	0
6cc0c4564bf41554c59cde932b212ddc	271	0	0	36	0	0	0	0	0	0	0	0	0	0	0	0	0	0	0	0	0	0	0	0	0	0	19	0	0	42	26	39	0	0	0	0	0	43	0	0	0	0	0	0	0	0	0	0	0
bad403847e6b5765ae56f5457db3068b	467	0	0	0	0	0	0	0	0	79	0	0	13	0	0	0	0	0	0	0	0	0	136	0	0	168	0	0	0	634	31	74	0	0	0	24	0	44	0	0	0	56	0	0	0	0	0	0	0
4a5b81cef89c8cce4d1000c76b3909d6	0	0	0	0	0	0	0	0	0	0	0	0	0	0	0	0	0	1322	0	0	0	0	0	0	0	0	0	0	0	676	0	0	0	0	0	0	0	0	0	0	0	0	0	0	0	0	0	0	0
37f8ff0c395609e5bafa1521cf586997	0	0	0	0	0	0	0	0	0	0	0	0	0	0	0	0	0	0	0	0	0	0	0	0	0	0	0	0	0	0	0	0	0	0	0	0	12	0	0	0	0	0	0	0	0	0	0	0	0
66f68b3f20442befbb95de7820ae9508	0	0	0	0	0	0	3	0	0	0	0	0	0	0	0	0	0	0	0	0	0	0	0	0	0	0	0	0	0	0	0	0	0	0	0	0	0	0	0	0	0	0	0	2	0	0	0	0	0
5977418d972db6907fc65577c1f58a64	6	0	0	0	0	0	0	0	0	0	0	0	0	0	0	0	0	0	0	0	0	0	0	0	0	0	0	0	0	0	0	0	0	0	0	0	0	0	0	0	0	0	0	0	0	0	0	0	0
3453bd756ff3697c4b73976b2984a291	0	0	0	0	0	0	0	0	0	0	0	0	0	0	0	0	0	0	0	0	0	0	0	0	0	0	0	0	0	0	0	0	0	0	0	0	0	0	0	0	0	0	0	0	0	0	0	0	0
c67e2131f04a362203dfd5d7747cfa70	0	0	0	0	0	0	0	0	0	0	0	0	0	0	0	0	0	0	0	0	0	0	0	0	0	0	0	0	0	0	0	0	0	0	0	0	0	0	0	0	0	0	0	0	0	6	0	0	0
0881079c2767f1d0298d57357a1d07e9	0	0	0	0	0	0	0	0	0	0	0	0	0	0	0	0	0	0	0	0	0	0	0	0	0	0	0	0	0	0	0	0	0	0	0	0	0	0	0	0	0	0	0	0	0	4	0	0	0
786234ad2071de180f2b72c55f738ec8	0	0	0	0	0	0	0	0	0	0	0	0	0	0	0	0	0	0	0	0	0	0	0	0	0	0	0	0	0	0	0	0	0	0	0	0	29	0	0	0	0	0	0	0	0	0	0	0	0
c4065f8af1f327aacc289eee0baa0dbd	0	0	0	0	0	0	0	0	0	0	0	0	0	0	0	0	0	0	0	0	0	0	0	0	0	0	0	0	0	0	0	0	0	0	0	0	0	0	0	0	0	0	0	0	0	0	0	3	0
10b193dba1b18d77b3162c6f47eed0ba	0	0	0	0	0	0	0	0	0	0	0	0	0	0	0	0	0	0	0	0	0	0	0	0	0	0	0	0	0	0	0	0	0	0	0	0	114	0	0	0	0	0	0	0	0	0	0	0	0
9255cc7022628de8b2e27d02f09a960d	0	0	0	0	0	0	0	0	0	0	0	0	0	0	0	0	0	0	0	0	0	0	0	0	0	0	0	0	0	0	0	6	0	0	0	0	0	0	0	0	0	0	0	0	0	0	0	0	0
f5eafcf4eac48552de195300d6c5359a	0	0	0	0	0	0	0	0	0	0	0	0	0	0	0	0	0	0	0	0	0	0	0	0	0	0	0	0	0	17	0	0	0	0	0	0	0	0	0	0	0	0	0	0	0	0	0	0	0
d82da62f17c78643ab1cb749f167afe6	0	0	0	0	0	0	0	0	0	0	79	0	0	201	0	4617	0	0	0	1025	7283	942	7	2891	15646	0	0	0	37120	0	1189	0	0	0	790	1141	0	0	0	0	0	0	0	0	0	0	0	0	11
2f8924d24da46b0f9c64d5b352dcb64b	0	0	0	0	0	0	0	0	0	0	0	0	0	0	0	0	0	0	0	0	0	0	0	0	0	0	0	0	0	0	0	0	0	0	0	5	0	13	0	0	0	0	0	0	0	0	0	0	0
8d493903db6600b8ebd27309829d7550	0	0	0	0	0	0	3	0	0	0	8	0	0	0	0	0	0	0	0	0	0	7	0	0	0	4	0	0	0	0	0	0	0	0	2	0	44	0	0	0	0	0	0	0	0	0	0	0	0
68aed437e84cf051da93a8f1df9fbbfb	0	0	0	0	0	0	0	0	0	0	0	0	0	0	0	0	0	0	0	0	0	0	0	0	0	0	0	0	0	0	0	0	0	0	0	0	0	10	0	0	0	0	0	0	0	0	0	0	0
83c92cfa3fec9123d47fdc472d04887d	76	0	30	0	0	0	0	0	0	189	0	0	37	0	53	0	36	43	0	0	0	0	157	0	0	0	0	0	0	285	54	39	0	0	0	26	0	0	0	74	165	303	0	0	3	0	162	12	0
ecc7c32fc97b012eec6a8b6dbb503e0f	0	0	0	0	0	0	0	0	0	0	0	0	0	0	0	0	0	0	0	0	0	0	0	0	0	0	0	0	0	0	0	0	0	0	0	0	0	0	0	0	0	0	0	0	0	0	107	0	0
07c942b5c10e36937f849d94c0019f99	0	0	0	32	0	0	0	0	0	0	0	0	0	0	0	0	0	0	0	0	0	0	0	0	0	0	0	0	0	0	0	0	0	0	0	0	0	0	0	0	0	0	0	0	0	0	0	0	0
0bcee1c5537af60f3b85d7253fe2defc	0	0	0	0	0	0	0	0	0	0	0	0	0	0	0	0	0	0	0	0	0	0	0	0	0	0	0	0	0	0	0	0	0	0	0	0	0	0	0	0	0	0	0	0	0	0	0	0	0
da47239a93915c268137a70d847d01bb	0	0	0	0	0	0	0	0	0	0	0	0	0	0	0	0	0	0	0	0	0	0	0	0	0	0	0	0	0	0	0	0	0	0	0	0	0	0	0	0	0	0	0	0	0	0	0	0	0
58aecb3824e4311e1863b2f08cd176eb	0	0	450	0	0	322	0	37	0	417	0	20877	804	0	0	9083	15543	0	0	0	0	25	0	0	0	244	3877	0	0	0	477	6593	34	0	0	3084	28971	1851	7363	0	0	0	73	0	0	0	0	0	48
fbe2ad018ff59958552df13678036c38	0	0	0	0	0	0	0	0	0	0	0	0	0	0	0	0	0	0	0	0	0	0	0	0	0	0	0	0	0	0	0	0	0	0	0	0	27	0	0	0	0	0	0	0	0	0	0	0	0
dd9ffed78c7644767b210be26d9606a3	0	0	0	0	0	0	0	0	0	0	0	0	0	0	0	0	0	0	0	0	0	0	0	0	0	0	0	0	0	0	0	0	0	0	0	0	0	0	0	0	0	30	0	0	0	0	0	0	0
d92a9bfa9c13bac05fbc24c2b6c0f0d6	0	0	0	0	0	0	0	0	0	0	0	0	0	0	0	0	0	0	0	0	0	0	0	0	0	0	0	0	0	0	0	0	0	0	0	0	0	0	0	0	0	0	0	0	0	9	0	0	0
31b2d4f0dda57996fcaa2196847d9c65	0	0	7	0	0	0	0	0	0	0	0	0	0	0	0	0	0	0	0	0	0	0	0	0	0	0	0	0	0	0	0	0	0	0	0	0	0	0	0	0	0	0	0	0	0	0	0	0	0
b42e45704a74b9bc6a39fc67ffaf2643	0	0	0	0	0	0	0	0	0	0	0	0	0	0	0	0	0	0	0	0	0	0	0	0	0	0	0	0	0	0	0	0	0	0	0	0	0	0	0	81	0	0	0	0	0	0	0	0	0
37800f2e53f4913e9b659319668fbc0e	0	0	0	0	0	0	0	0	0	0	0	0	0	0	0	0	0	0	0	0	0	0	0	0	0	0	0	0	0	0	0	0	0	0	0	0	0	0	0	0	0	0	0	0	0	36	0	0	0
e8baf4f679ebffbda98f020ec48e2b04	0	6	0	0	0	0	0	0	0	0	0	0	0	0	0	0	0	0	0	0	0	0	0	0	0	0	0	0	0	0	0	0	0	0	0	0	0	0	0	0	0	0	0	0	0	0	0	0	0
9cc89a623c55c2a23a6ddcdb57463a71	0	0	0	0	0	0	0	0	0	0	0	0	0	0	0	0	0	0	0	0	0	0	0	0	0	0	0	0	0	0	0	0	0	0	0	0	0	0	0	0	0	0	0	0	0	6	0	0	0
96c9fa88232b9d6dd977d3cb5ebf138b	920	0	0	0	0	0	0	0	0	0	0	0	0	0	1483	0	0	0	0	349	0	0	0	0	0	0	0	0	0	0	0	47	0	0	0	0	0	0	0	0	0	3489	0	0	0	0	581	0	0
bfb02d91e722ea540dc6e4a60612a390	0	0	0	0	0	0	0	0	0	0	0	0	0	0	0	0	0	0	0	0	0	0	0	0	0	0	0	0	0	0	0	0	0	0	0	0	0	0	0	0	0	3	0	0	0	0	0	0	0
89022387db93ddb07048a957bb9268bb	0	0	0	0	0	0	0	0	0	0	0	0	0	0	0	0	0	0	0	0	0	0	0	0	0	0	0	0	0	0	0	0	0	0	0	0	27	0	0	0	0	0	0	0	0	61	0	0	0
0dce510c440ae7ac64eba19751a9ea06	0	0	0	0	0	0	0	0	3	0	0	0	0	0	0	0	0	0	0	0	0	0	0	0	0	0	0	0	0	0	0	0	0	0	0	0	0	0	0	0	0	0	0	0	0	0	0	0	0
23037a1ced2a027e57e1b78ae58b2da7	6	0	0	0	0	36	9	0	0	0	0	0	0	0	57	0	9	43	1112	0	0	0	0	0	0	0	13	0	0	8	0	0	0	9	0	0	0	0	0	0	12	9	0	0	0	0	0	0	0
f58d2ca22c4e97f620433b88e1d26aed	0	0	0	0	0	0	0	0	0	0	0	0	0	0	0	0	0	0	0	0	0	0	0	0	0	0	0	0	0	0	0	0	0	0	3	0	298	0	0	0	0	0	0	0	0	0	0	0	0
4fc0602b93763d52387bd995b059e858	0	0	0	0	0	0	0	0	0	0	0	0	0	0	0	0	0	0	0	0	0	0	0	0	0	0	0	0	0	0	0	0	0	48	0	0	0	0	0	0	0	0	0	0	0	0	0	0	0
7f824723f8dc3099a216dff5018ad58f	0	0	0	0	0	0	0	0	0	0	0	0	0	0	0	0	0	0	0	0	0	0	0	0	0	0	0	0	0	0	0	0	0	76	0	0	0	0	0	0	0	0	0	0	0	0	0	0	0
c1cf655ca407da17df6b5e6cb53bf352	0	0	0	0	0	0	0	0	0	0	0	0	0	0	0	0	0	0	0	0	0	0	0	0	0	0	0	0	0	0	0	0	0	0	0	0	0	0	0	0	0	0	0	0	0	0	0	0	0
f1c618ba0db30478b952f1c846728711	0	0	0	0	0	0	0	0	0	0	0	0	0	0	0	16	0	0	0	0	0	0	0	0	0	0	0	0	0	0	0	0	0	0	0	74	0	21	0	0	0	0	0	0	0	0	0	0	0
5f312c76249cb4f7a4ce0f32b2ad8b3e	0	0	0	0	0	0	0	0	0	0	0	0	0	0	0	0	0	0	0	0	0	0	0	0	0	0	0	0	0	0	0	0	0	0	0	0	8	0	0	0	0	0	0	0	0	0	0	0	0
1a6e106eb8e809bc6beab06d431dc81a	0	0	0	0	0	0	0	0	0	0	0	0	0	0	0	0	0	0	0	0	0	0	0	0	0	0	0	0	0	0	0	0	0	0	0	0	0	0	0	0	0	0	0	0	0	0	0	0	0
e9f79f665deba9f561b739930fe3fd24	8	0	0	0	0	0	0	0	0	0	0	0	0	0	25	0	0	0	0	0	0	0	5	0	0	0	0	0	0	13	0	12	0	0	0	0	0	0	0	0	0	0	0	0	22	0	0	0	0
97a49301b67de3f4e6d55698bac800a0	0	0	0	0	0	0	0	0	0	0	0	0	0	0	0	0	0	0	0	0	0	0	0	0	0	0	0	0	0	0	0	0	0	0	0	0	0	0	0	0	0	0	0	0	0	56	0	0	0
406957b2cffca2e48ad41ff0abcfdd71	0	0	0	0	0	0	0	0	0	0	0	0	0	0	0	0	0	0	0	0	0	0	0	0	0	0	0	0	0	0	0	0	0	0	0	0	9	0	0	0	0	0	0	0	0	0	0	0	0
124c2800e35646dcee4188e0ebb85119	0	0	0	0	0	0	0	0	0	0	0	0	0	0	0	0	0	0	0	0	0	0	0	0	0	72	0	0	0	0	0	0	0	0	0	0	0	0	0	0	0	0	0	0	0	0	0	0	0
c10db85b3111ea21f028b981bb5ee3e7	0	0	0	0	0	0	0	0	0	0	0	0	0	0	0	0	0	0	0	0	0	0	0	0	0	37	0	0	0	0	0	0	0	0	0	0	0	0	0	0	0	0	0	0	0	0	0	0	0
e1b2183337cb51b28cbdf36174ad666e	0	0	0	0	0	0	0	0	0	0	0	0	0	0	0	0	0	0	0	0	0	0	0	0	0	0	0	0	0	0	0	0	0	0	0	0	0	0	0	0	0	0	0	0	0	0	0	0	0
39fc49747a9413334bde811d407b92e4	0	0	0	0	0	0	0	0	0	0	0	0	0	0	0	0	0	0	0	0	0	0	0	0	0	0	0	0	0	118	0	0	0	0	0	0	0	0	0	0	0	0	0	0	0	0	0	0	0
522fdbb564627aba94d6499eb4c80e27	0	0	76	0	0	0	0	0	0	7	0	17	0	0	79	0	0	0	0	0	0	0	0	0	0	0	0	0	0	0	211	0	0	0	0	0	0	0	0	0	1358	0	0	0	0	0	0	0	0
236983e754e56b555da55b39d7ab009a	0	0	0	0	0	0	0	0	0	0	0	0	0	0	0	0	0	0	0	0	0	0	0	0	0	0	0	0	0	0	0	0	0	0	0	0	0	0	0	0	0	20	0	0	0	0	0	0	0
2f50a8c331a34f35717ea83c82de90e9	0	0	0	0	0	0	0	0	0	0	0	0	0	0	0	0	0	0	0	0	0	0	0	0	0	0	0	0	0	0	0	0	0	0	0	0	0	0	0	0	0	0	0	0	0	4	0	0	0
12671a153eae15c7fa4ebf6524e53a10	0	0	0	0	0	0	0	0	0	0	0	0	0	0	0	0	0	0	0	0	0	0	0	0	0	0	0	146	0	0	0	0	0	0	0	0	0	0	0	0	0	0	0	0	0	0	0	0	0
0f739d994d38b5795859693d693a69a0	0	0	0	0	0	0	0	0	0	0	0	0	0	0	0	0	0	0	0	0	0	0	0	0	0	0	0	0	0	0	0	0	0	0	0	0	0	63	0	0	0	0	0	0	0	0	0	0	0
2ec93f7252c844699200036f04a8aaf3	0	58	0	0	0	0	0	0	0	0	0	0	0	0	0	0	0	0	0	0	0	0	47	0	25	0	0	0	0	0	0	50	1976	0	0	0	0	0	35	0	4	13	15	29	0	13	1952	0	922
6d451836b147b6f2f0cabb0c29928461	0	0	0	0	0	0	0	0	0	0	0	0	0	0	0	0	0	0	0	0	0	0	0	0	0	0	0	0	0	0	0	0	0	0	0	0	0	0	0	0	0	0	0	0	0	0	0	0	0
1aa267aa7424e10379fb5495a8d12e03	0	0	0	0	0	0	0	0	0	0	0	0	0	0	0	0	0	0	0	0	0	0	3	0	0	0	0	0	0	5	0	0	0	0	0	0	0	0	0	0	0	0	0	0	0	0	0	0	0
4d54b8a9472d6887c3d6702919b91f12	0	0	0	0	0	0	0	0	0	0	0	0	0	0	0	0	0	0	0	0	17140	0	0	0	0	0	0	0	0	0	0	0	0	0	0	0	0	0	0	0	0	0	0	0	0	0	0	0	0
8784bd45a28be7761df969af305be97d	0	0	0	0	0	0	0	0	0	0	0	0	0	0	0	0	0	0	0	0	0	0	0	0	0	0	0	0	0	0	0	0	0	0	0	0	0	0	0	0	0	0	0	8	0	0	0	0	0
7ded1f84ff923e49a662e03cd05061f3	0	0	0	0	0	0	0	0	0	0	0	0	0	0	0	0	0	0	0	0	0	0	0	0	0	0	0	0	0	0	0	0	0	0	0	0	0	0	13	0	0	0	245	21	0	0	0	0	0
9249d1d117bc7cea9f711bfb8053a0bd	0	0	0	0	0	0	0	0	0	0	0	0	0	0	0	0	0	0	0	0	0	0	0	0	0	34	0	0	0	0	0	0	0	0	0	0	0	7	0	0	0	0	0	0	0	0	0	0	0
9bdbe870753160613bf657cb62facbd8	0	0	0	0	0	0	0	0	0	0	0	0	0	0	0	0	0	0	0	0	0	0	0	0	0	0	0	0	0	0	0	0	0	0	0	0	0	0	0	0	0	0	0	0	0	33	0	0	0
172c757ee7d2f4bc1373c41721ad6a01	0	0	0	0	0	0	0	0	0	0	0	0	0	0	0	0	0	0	0	0	0	0	0	0	0	0	0	0	0	0	0	0	0	0	0	0	0	0	0	0	0	0	0	0	0	9	0	0	0
5112ae71c2d74344f249fc0d322636e4	0	0	0	0	0	0	0	0	0	0	0	0	0	0	0	0	0	0	0	0	0	0	0	0	0	0	0	0	0	0	0	0	0	33	0	0	0	0	0	21	28	0	0	0	0	0	0	0	0
33386aa64182021ac057fdaf52937a41	0	0	0	0	0	24	0	0	51	0	0	19	0	0	0	19	0	0	0	0	0	0	33	0	26	0	0	0	0	0	20	8	19	0	0	17	304	0	0	26	0	0	0	0	0	0	0	0	0
de8573adf78f80a7c4d141fc739bdce1	0	0	0	0	0	0	0	0	0	0	0	0	0	0	0	0	0	0	0	0	0	0	0	0	0	0	0	0	0	0	0	0	0	0	0	0	0	0	0	0	0	0	0	0	0	0	0	0	0
c902c69fbb967021114ac8acc0882a6b	0	0	0	0	0	0	0	0	0	0	0	0	0	0	0	0	0	0	0	0	0	0	0	0	0	0	0	0	0	0	0	0	0	0	0	0	0	0	0	0	0	0	0	0	0	0	0	0	0
028b2f2b3d8287c2a78667cc240e0dd0	0	0	0	14	0	0	0	0	0	0	0	0	0	0	0	0	0	0	0	0	0	0	0	0	0	0	0	0	0	0	0	0	5	0	0	0	0	0	0	0	0	0	0	0	0	0	0	0	0
f07ce9b6cfaf0378be2c8a63940e4bab	0	0	0	0	0	0	0	0	0	0	0	0	0	0	0	0	0	0	0	0	0	0	0	0	0	0	0	0	0	0	0	0	0	6	0	0	0	0	0	0	0	0	0	0	0	0	0	0	0
4149a9e59cf1610c21fbcc7023918720	29	0	0	0	0	0	0	0	0	0	0	0	0	0	0	0	0	0	0	0	0	0	0	0	0	0	0	0	0	0	0	0	0	0	0	0	0	0	0	0	0	0	0	0	0	0	0	0	0
59b753a31e2e7155ff02e54e99142af0	0	0	0	0	0	0	0	0	0	0	0	0	0	0	0	0	0	0	0	0	0	0	0	0	0	0	0	15	0	439	0	0	0	0	0	0	0	0	0	13	0	0	0	0	0	7	0	0	0
ab2ea892dcce1982aa57b26ed4b64c48	0	0	0	0	0	0	0	0	67	0	0	0	0	0	0	0	0	0	0	0	0	0	0	0	0	0	0	0	0	0	0	0	0	0	3	0	0	0	0	0	0	0	0	0	0	6	0	0	0
8cbb0ba7989a7cbf38ee5cc81184f64c	0	0	0	0	0	0	0	0	0	214	0	0	0	0	0	0	8	0	0	0	0	0	0	0	0	0	0	0	0	39	0	0	0	0	0	64	0	0	0	0	0	0	0	0	0	0	0	0	0
db04af6092b2839427e990a151af2ff6	0	0	0	0	0	4	0	0	0	0	0	0	0	0	0	0	0	0	0	0	0	0	0	0	0	0	0	0	0	0	20	0	0	0	0	6	0	0	0	0	0	0	0	131	0	0	0	0	0
4df4707cb050971d04cdc06d85da4a5a	0	0	0	0	0	0	0	0	0	0	0	0	0	0	0	0	0	0	0	0	0	0	0	0	0	0	0	0	0	0	0	0	0	0	0	0	0	0	0	0	0	0	0	0	0	3	0	0	0
674c2bdbcf4782edb3d562511d88156c	0	0	0	0	0	0	0	0	0	0	0	0	0	0	0	0	0	0	0	0	0	0	0	0	0	0	0	0	0	0	0	0	0	0	0	0	0	0	0	0	0	0	0	0	0	3	0	0	0
18474d686aeefeb8bd01dc654f190580	0	0	0	0	0	0	0	0	0	0	0	0	0	0	0	0	0	0	0	0	0	0	0	0	0	0	0	0	0	0	0	0	0	0	0	0	18	0	0	0	0	0	0	0	0	0	0	0	0
31fbb9ac17ecae331723a3ce44ecfabc	0	0	0	0	0	0	0	0	0	0	0	0	0	0	0	0	0	0	0	0	0	0	0	0	0	0	0	0	0	0	0	0	0	0	0	0	0	0	0	0	0	0	0	0	0	0	0	0	0
9f872b2e711ef1e0db1c0ebe0b605042	0	0	0	0	0	0	0	0	0	0	0	0	0	0	0	0	0	0	0	0	0	0	0	0	0	0	13	0	0	0	0	0	0	85	0	0	0	0	0	0	0	0	0	0	0	0	0	0	0
1147160c51924ed97b6c455fdd7d7a34	0	0	0	0	0	0	0	0	0	0	0	0	0	0	0	0	0	0	0	0	0	0	0	0	0	0	0	0	0	0	0	0	0	0	0	0	0	0	0	0	0	0	0	0	0	21	0	0	0
ddf71f5baa2ce3631da7849366a3024f	0	0	0	0	0	0	0	0	0	0	0	0	0	0	0	0	0	0	0	0	0	0	0	0	0	0	0	0	0	0	0	0	0	0	0	0	17	0	0	0	0	0	0	0	0	0	0	0	0
0f1e465ada87d549a1eaafb263b58dc8	0	0	0	135	157	0	105	0	0	101	0	0	37	38	0	0	76	0	146	56	0	54	156	0	0	0	0	166	0	82	182	0	75	173	0	114	0	66	0	0	1053	120	0	0	0	0	201	24	0
d669be34654041299ffcbc13d93b07c0	0	0	0	0	0	0	0	0	0	0	0	0	0	0	0	0	0	0	0	0	0	0	0	0	0	0	0	0	0	0	0	0	0	0	0	30	11	0	0	0	0	0	0	0	0	0	0	0	0
255f55ea23d190182ff03f24e530b667	0	111	173	0	0	0	39	0	0	0	0	0	11	16594	383	0	0	1281	0	11958	264	0	193	0	9	0	9398	0	0	0	512	0	0	0	0	56	37	42	41	0	10	709	0	0	8	0	0	0	0
71e4652e36250452efbc5df629eb590b	0	0	0	0	0	0	0	0	0	0	0	0	0	0	0	0	0	0	0	0	0	0	0	0	0	0	0	0	0	0	0	0	0	0	0	0	0	0	0	0	0	0	0	0	0	8	0	0	0
f6f790d7f1e71b18d932b85f45132061	0	108	0	2403	851	1921	0	0	55	20	1366	5	0	2338	0	31	0	4	0	2580	4	497	0	333	0	43	415	172	0	25	109	0	609	13	128	16	1262	0	2247	38	0	0	65	0	0	0	115	34	45
8ad82e85e7339dd8a45c596fe914278e	0	0	0	0	0	0	0	0	0	0	0	0	0	0	0	0	0	0	0	0	0	0	0	0	0	0	0	0	0	0	0	3	0	0	0	0	0	0	0	0	16	5	0	0	0	2	0	5	0
92e60a628ae7e47054b8f70651321316	0	0	0	0	2	0	0	0	0	0	0	0	0	0	0	0	0	0	0	0	0	0	0	0	0	0	0	0	0	0	0	0	0	0	0	0	340	0	0	0	0	0	0	0	0	0	0	0	0
9fc67870d03de0bbe7b34c4e2dfb6333	0	0	0	0	0	0	0	0	0	0	0	0	0	0	0	0	0	0	0	0	0	0	0	0	0	0	0	0	0	0	0	0	0	0	0	0	0	0	0	0	0	0	0	0	0	0	0	0	0
ed73b7b90d58c951f2c84713e7774a1f	0	0	0	0	0	0	0	0	0	0	0	0	0	0	0	0	0	0	0	0	0	0	0	0	0	0	0	0	0	0	0	454	0	0	0	0	0	0	0	0	0	0	0	0	0	0	0	0	0
51b395678078dafaeca0b8e5185ac98e	0	0	0	0	0	0	0	0	0	0	0	0	0	0	0	0	0	0	0	0	0	0	0	0	0	0	0	0	0	0	0	0	0	0	0	0	0	0	0	0	0	0	0	0	0	5	0	0	0
e6347dde31d123f8dc27613f07588627	31	0	14	22	0	65	338	0	0	43	98	0	57	0	400	161	113	56	94	28	0	482	163	109	0	0	98	584	0	45	215	27	0	178	0	31	729	0	161	228	32	147	0	0	45	0	940	16	0
b3e082e2cbcaa7a40e2ae416bb5690e6	133	0	15	1281	12	16	207	0	0	127	3736	0	19	64	276	365	163	138	558	1238	0	14	116	0	0	1199	1132	905	0	255	79	78	410	308	357	1943	0	110	0	160	224	171	3	181	41	0	1422	4	894
1b274f8c5dd8f4c45bbf93f42b9b572a	10	0	0	0	0	0	0	0	0	11	0	0	0	0	0	0	0	0	0	0	0	0	0	0	0	0	0	0	0	0	0	10	0	0	0	0	0	0	0	0	0	12	0	0	5	0	21	0	0
b5ca6d65e816a51c9acc937a7beff393	0	0	0	0	0	0	0	0	0	0	0	0	0	0	0	0	0	0	0	0	0	0	6	133	34	15	0	0	0	0	13	0	0	6	0	0	0	0	0	0	0	0	11	0	0	0	3	0	0
961a8ef06068307b3f0598a55e3e39ce	0	0	0	0	0	0	0	0	0	0	151	0	0	231	0	0	0	0	0	245	0	0	0	0	0	0	0	0	0	0	28	0	0	0	0	0	69	0	74	0	0	0	0	0	0	0	0	0	0
2c03b751b1bf83be65c3b5d8039b3d83	0	0	0	0	0	0	0	0	0	0	0	0	0	0	0	0	0	0	0	0	0	0	0	15	0	0	0	0	0	0	0	0	0	0	0	0	0	0	0	0	0	0	0	0	0	0	0	0	0
b902ade83bfb9e1eb1533b5feb96d342	418	9	0	0	0	0	0	0	8	0	0	0	0	0	0	0	1505	0	0	0	0	0	0	0	0	346	0	0	21	0	0	0	0	0	0	69	14	286	0	0	0	0	0	0	0	0	0	0	0
a33afdf1c993c674533aa417b401e333	0	0	0	0	13	0	0	0	0	0	0	0	0	0	0	0	0	0	0	0	0	0	0	0	0	0	0	0	0	0	0	0	0	0	0	0	0	0	0	0	0	0	0	0	0	0	0	0	0
d3099de635ea441aae4cf7abbc5298e4	0	0	0	0	0	0	0	0	0	0	0	0	0	0	0	0	0	0	0	3	0	0	0	0	0	0	0	0	0	0	0	0	0	0	0	0	0	0	0	0	0	0	0	0	0	0	0	0	0
4331efbbce5c93c313dcf6d6661a0d53	0	0	0	0	26	0	30	0	0	0	0	0	0	41	79	0	0	0	0	78	0	0	0	0	0	0	0	0	0	0	0	0	0	0	0	0	0	0	0	0	0	0	0	0	0	0	0	0	0
16a46dd3cd286bdc3c912b9d99ffe0f6	0	0	0	0	0	0	0	0	0	0	0	0	0	0	0	0	0	0	0	0	0	0	0	0	0	0	0	0	0	0	0	0	0	0	0	0	0	0	0	0	0	0	0	0	0	0	0	0	0
846a527dc4b3bf2538354f9dbabe8e2d	0	0	183	2057	0	0	0	0	8	0	0	0	0	2	0	187	846	2131	0	0	0	0	0	0	0	57	0	6	0	1961	0	1345	515	0	0	384	38	345	0	1747	887	3865	0	0	154	7	2683	0	0
1fe68ad4b8e87215d0fa40a60d761e0d	0	0	0	0	0	0	0	0	0	0	204	0	0	0	0	0	0	0	0	0	0	0	0	0	0	0	0	0	0	0	0	0	0	0	0	0	0	0	0	0	0	0	0	0	0	23	0	0	0
a9bd95bbd519cc5fa5d1b68ae9e731f8	0	0	0	0	0	0	0	0	0	0	0	0	0	0	4	0	0	0	0	0	0	0	0	0	0	0	0	0	0	0	0	0	0	0	0	0	0	0	0	0	0	30	0	0	0	0	0	0	0
dca17f9222c05f58249a3169ead2fc51	0	0	0	0	0	0	0	0	0	0	0	0	0	0	0	0	0	0	0	0	0	0	0	0	0	0	0	0	0	0	0	0	0	0	0	0	89	0	0	0	0	0	0	0	0	0	0	0	0
66098365e1ec10ee8d44f9575056c946	0	0	0	0	0	0	0	0	0	0	0	0	0	0	0	0	0	0	0	0	0	0	0	0	0	0	0	0	0	0	0	0	0	0	0	0	0	2	0	0	0	0	0	0	0	0	0	0	0
30af1e643bcb8b159d79fa971b55ce69	0	0	12	290	0	0	0	0	0	7	0	0	32	0	45	84	51	0	0	12172	0	0	0	13	0	4168	0	21	0	469	0	0	129	17	0	1785	0	8	0	76	7	66	0	0	0	0	0	0	0
5f205b6e499490068719ac7b912b75f0	0	0	0	0	0	0	0	0	0	0	0	0	0	0	0	0	0	0	0	0	0	0	0	0	0	0	0	0	0	0	0	0	0	0	0	0	0	0	0	0	0	0	0	0	0	9	0	0	0
764821fbaeef542c6191ff36ce9798a1	0	0	0	0	0	0	0	0	0	0	0	0	0	0	0	0	0	0	0	0	0	0	0	0	0	0	0	0	0	0	0	0	0	0	0	0	0	0	0	0	0	0	0	0	0	0	0	0	0
b336b1e28b073718560ebdebbe468ce1	0	0	0	0	0	0	0	0	0	0	0	0	0	0	0	0	0	0	0	0	0	0	0	0	0	0	0	0	0	0	0	0	0	0	0	0	17	0	0	0	0	0	0	0	0	0	0	0	0
ad7ae24477de4853f70258dfe4e8c3ea	0	0	0	0	0	0	0	0	0	0	0	0	0	0	2	0	0	0	0	0	0	0	0	0	0	0	0	0	0	0	0	0	0	0	0	0	0	0	0	0	0	0	0	0	0	0	0	0	0
c93491564653f93e0c66d229c2354d6a	0	0	0	0	0	0	0	0	0	0	0	0	0	0	0	0	0	0	0	0	0	0	0	0	0	0	0	0	0	0	0	15	0	0	0	0	0	5	0	0	27	0	0	0	0	0	0	0	0
6199cdee468679d710c024f5312908cf	0	0	0	0	0	0	0	0	0	0	0	0	0	0	0	0	0	0	0	0	0	0	0	0	0	0	0	0	0	0	0	0	0	0	0	0	0	0	0	0	0	0	0	0	0	2	0	0	0
f3a833b3f0c95f135f47238af0052632	0	0	0	0	0	0	0	0	0	0	0	0	0	0	0	0	0	21	0	0	0	0	0	0	0	0	0	0	0	0	0	0	0	0	0	0	0	8	0	0	9	18	0	0	0	0	0	0	0
063aa0298388fbb8d9518234a32c4deb	0	0	0	0	0	423	532	0	0	14	0	0	0	0	0	0	178	5	0	0	0	0	0	0	0	0	0	0	0	0	0	0	0	213	0	0	0	0	0	0	0	0	0	0	0	0	0	0	0
540e0cb7d55b54deccbc7ec9aac32c26	0	0	0	0	0	0	0	0	0	0	0	0	0	0	0	0	0	0	0	0	0	0	0	0	0	0	0	0	0	0	0	0	0	0	0	0	13	0	0	0	0	0	0	0	0	0	0	0	0
1666edab4c6270635a61cd68c1e7b905	0	0	0	0	0	0	0	0	0	0	0	0	0	0	0	0	0	0	0	0	0	0	0	0	0	0	0	0	0	0	0	0	0	0	0	0	0	0	0	0	0	0	0	0	0	0	0	0	0
c2552ca43f4e59333bb50e4ddf7e65d6	0	0	0	0	0	0	0	0	0	0	0	0	7	0	0	0	28	8	0	0	0	7	0	0	0	4	0	0	0	0	0	36	4	0	0	0	0	0	0	0	65	0	0	3258	0	0	0	0	0
05a8e32b9ea046ebe22b4f622e9834ee	92	30	0	6	0	90	0	24	0	0	0	0	0	481	0	0	0	0	288	538	0	0	20	0	5953	7	81	0	0	0	109	10	328	0	32	0	351	0	652	0	0	0	113	12	0	11	0	0	46
17a058b885ae64c48b0574a474ade623	0	0	0	0	0	0	31	2	0	0	0	0	0	0	0	0	0	0	0	0	0	0	0	0	0	0	0	0	0	0	17	0	0	0	0	0	0	0	0	0	0	0	0	2	0	3	0	0	0
a0e723c99753602d8fdb69af542ed345	0	0	0	0	0	0	0	0	0	0	0	0	0	0	0	0	0	0	0	0	0	0	0	0	0	0	0	0	0	0	0	0	0	0	0	0	4	0	0	0	0	0	0	0	0	0	0	0	0
1f6f01dae19dfe09cf1c414557cdb527	0	0	0	0	0	0	0	0	0	0	0	0	0	0	0	0	0	0	0	0	0	0	0	0	0	0	0	0	0	0	0	0	0	0	0	92	0	14	0	0	0	0	0	0	0	0	0	0	0
80b73fa85f3a4ea6360944602c630d06	0	0	0	0	0	0	0	0	0	0	0	0	0	0	0	0	0	0	0	0	0	0	0	0	0	0	0	0	0	0	0	0	0	0	0	0	0	0	0	0	5	20	0	0	0	0	0	5	0
45d0ff6ed52d5867b01d8d039f72d9dc	0	0	0	0	0	0	0	0	0	0	0	0	0	0	0	0	0	0	0	0	0	0	0	0	0	0	0	0	0	0	0	0	0	0	0	0	0	0	0	0	0	0	0	0	0	0	0	0	0
4f067131ab0e5095940f6994d398e734	0	0	0	0	0	0	0	0	2	0	0	0	0	0	0	0	0	0	0	0	0	0	0	0	0	0	0	0	0	0	0	0	0	0	0	0	0	0	0	0	0	0	0	0	0	0	0	0	0
8ab81b840724b1eac681731082a0a3a9	48	0	0	0	0	0	0	0	0	0	0	0	0	0	0	0	0	0	0	0	0	0	0	0	0	0	0	0	0	0	0	0	0	0	0	249	0	0	0	0	0	0	0	0	0	0	0	0	0
a4000e89f71f929a5e73f56937b2e3dc	0	0	0	0	49	89	0	0	0	0	0	0	0	0	0	71	0	0	0	0	0	0	0	0	0	0	0	0	0	0	0	5	0	0	0	0	0	0	0	38	0	0	0	0	0	0	0	0	0
7c1e459fd717115a371b5c538ba6c6f6	0	0	0	0	0	0	6	0	0	0	0	0	0	0	0	0	0	0	0	0	0	0	0	0	0	0	0	0	0	0	0	0	0	0	0	0	0	0	0	0	0	0	0	0	0	0	0	0	0
c2e494b2de67ab8b90ed4492d42b9bf3	0	0	0	0	0	0	0	0	0	0	0	0	0	0	0	0	0	0	0	0	0	0	0	0	0	0	0	0	0	0	0	0	0	0	0	0	0	0	0	0	0	0	0	0	0	4	0	0	0
59804cbeabcf8b1db7af79c8f8c92385	0	0	0	0	0	0	0	0	0	0	0	0	0	0	0	0	0	0	0	0	0	0	0	0	0	148	0	0	0	0	0	0	0	0	0	48	0	0	0	0	0	0	0	0	0	0	0	0	0
f579415d98ff09f4fe10d3712cdca458	0	0	0	0	0	0	5	0	0	0	0	0	0	0	0	0	0	0	0	0	0	0	0	0	0	0	0	0	0	0	0	0	0	0	0	0	0	0	0	0	0	0	0	0	0	0	0	0	0
a3a00f7c4a1c8c57d40f319d74ba1352	0	0	15	50	0	9131	0	0	0	78	0	25	0	0	98	0	0	286	1980	0	0	0	97	43	0	0	130	428	0	99	0	0	13	23	211	0	0	0	0	0	0	0	0	0	0	0	0	0	0
3b81af4d90997bdb5d7278e26b3495ef	0	0	0	0	0	0	0	0	0	0	0	0	0	0	0	0	0	0	0	0	0	0	0	0	0	0	0	0	0	0	0	0	0	0	537	0	0	0	0	0	0	0	0	0	0	0	0	0	124
4194ccb6631918cd2948088f36f3f9f0	0	0	0	0	0	0	0	0	0	0	0	0	0	0	0	0	0	0	0	0	0	0	0	0	0	0	0	0	0	0	0	0	0	0	0	0	0	0	0	0	0	0	0	0	0	2	0	0	0
50228eda0686febd75ae6af6f763fa83	0	0	0	0	0	0	0	0	0	0	0	0	0	0	0	0	0	0	0	0	0	0	0	0	0	0	0	0	0	0	0	0	0	0	0	0	0	0	0	0	0	0	0	0	0	33	0	0	0
c64b875c37f19a7b11b7886d8bafec6d	0	0	0	0	0	0	0	0	0	0	0	0	0	0	0	0	0	59	0	0	0	0	0	0	0	0	0	0	0	150	20	0	0	0	0	0	8	0	0	0	0	0	0	0	0	0	0	0	0
64a62d9c91d0c2ce75f869017f995d18	0	0	0	0	0	0	0	0	0	0	0	0	0	0	0	0	0	0	0	0	0	0	0	0	0	0	0	0	0	0	0	0	0	0	0	0	0	0	0	0	0	0	0	0	0	0	0	0	0
de32e1248c5e8d7a9d1688aa505a2a02	0	0	0	0	0	0	0	0	0	0	0	0	0	0	0	0	0	0	0	0	0	0	0	0	0	0	0	0	0	0	0	0	0	0	0	0	0	0	0	0	0	0	0	0	0	0	0	0	0
39299d88b01ad814220dbbc8fde018a8	0	0	0	0	0	0	0	0	0	0	0	0	0	0	0	0	0	0	0	0	0	0	0	0	0	0	0	0	0	0	0	0	0	0	0	0	22	0	0	0	0	0	0	0	0	0	0	0	0
b1ffb055109429f8a7976f15b6a36114	0	0	0	0	0	0	0	0	0	0	0	0	0	0	0	0	0	0	0	0	0	0	0	0	0	0	0	0	0	49	0	0	0	0	0	0	0	0	0	0	0	0	0	0	0	0	0	0	0
4c2cc5d66a50a0084becd3e0c1d38979	0	0	0	0	0	0	0	0	0	0	0	0	0	0	0	0	0	0	0	0	0	0	0	0	0	0	0	0	0	0	0	353	0	0	0	0	0	0	0	0	0	0	0	0	0	0	0	0	0
3a61e0255318d7b9ceed5529905bbd9f	0	0	0	0	0	0	0	0	0	0	0	0	0	0	0	0	0	0	0	0	0	0	0	0	0	0	0	0	0	0	0	0	0	0	0	0	0	0	0	0	0	0	0	0	0	0	0	0	0
e9f23b5f9ba93ead071d8d65075a647f	0	0	0	1440	0	0	0	0	0	0	0	0	0	0	0	0	17	408	0	0	0	0	0	0	0	0	0	7	0	0	0	0	438	0	0	239	0	0	0	105	0	0	0	0	0	7	523	0	0
5e1ec09b195e37ce63b8527ffcf5e343	0	0	0	0	0	0	0	0	0	0	0	0	0	0	0	0	0	0	0	0	0	0	0	0	0	0	0	0	0	0	0	0	0	0	0	0	0	0	0	0	0	0	0	0	0	0	392	0	0
a95e6e8b676f93d996e87d7b8031087b	0	0	0	0	0	0	0	0	0	0	0	0	0	0	0	0	0	0	0	0	0	0	0	0	0	0	0	0	0	0	0	0	0	0	0	0	0	0	0	0	0	0	0	0	0	6	0	0	0
8822a92ef17e6fc5fab062b22303fd1c	0	0	0	0	0	0	0	0	0	0	0	0	0	0	0	0	0	0	0	0	0	0	0	0	0	0	0	0	0	0	0	0	0	0	0	0	0	0	0	79	0	0	0	0	0	0	0	0	0
f773eb9c5ac67abf98240846b19999dd	0	0	0	0	0	0	0	0	0	0	0	7	0	0	0	0	0	0	0	0	0	0	0	0	0	0	0	0	0	0	0	0	0	0	0	0	0	0	0	0	0	0	0	0	0	0	0	0	0
312908fa90c39a59c6b8cd05b7977689	0	0	0	0	0	0	0	0	0	0	0	0	0	0	0	0	0	0	0	0	0	0	0	0	0	149	0	0	0	0	0	0	0	0	0	0	0	0	0	0	0	0	0	4	0	0	0	0	0
4a27ad630b4f58f3f637e9e0b07884cd	0	0	0	0	0	0	0	0	0	0	0	0	0	0	0	0	0	0	0	0	0	0	0	0	0	0	0	0	0	0	0	0	0	0	0	0	0	0	0	0	0	0	0	0	0	0	0	0	0
af810b3d5237a1b20073ab2f21dccd12	0	0	0	0	0	0	0	0	0	0	0	0	5	0	0	0	0	0	0	0	0	0	0	0	0	0	0	0	0	0	0	0	0	0	0	0	0	0	0	0	0	0	0	0	0	0	0	0	0
67878b24f7581f167ea5e5d0df9e04ba	0	0	0	0	0	0	0	0	0	0	0	0	0	0	0	0	0	0	0	0	0	0	0	0	0	0	0	0	0	0	0	0	0	0	0	0	5	0	0	0	0	0	0	0	0	0	0	0	0
44e53605c13bc26bc69728990d86cc26	0	0	0	0	0	0	0	0	0	0	0	0	0	0	0	0	0	3408	0	0	0	0	0	0	0	722	0	0	0	0	0	1594	0	0	0	1180	19	309	0	0	345	0	0	0	0	0	0	0	0
9de66daadf1ca5dcb0226c27365288bd	0	0	0	0	0	0	0	0	0	0	0	0	0	0	0	0	0	0	0	0	0	0	0	0	0	0	0	0	0	0	0	0	0	0	0	0	0	0	0	0	0	0	0	0	0	11	0	0	0
0406ea43a49b86904026c34d2bb4552f	0	0	0	0	0	0	0	0	0	0	0	0	0	0	0	0	0	0	0	0	0	0	0	0	0	0	0	0	0	0	0	0	0	0	4	0	0	0	0	0	0	0	0	0	0	0	0	0	0
6879e4a30b51b9ded2494b143a500b94	0	0	0	0	0	0	0	0	0	0	0	0	0	0	0	0	0	0	0	0	0	0	0	0	0	26	0	0	0	258	0	0	0	0	0	0	0	0	0	0	0	0	0	0	0	0	0	0	0
6f3f7993673f7cbc6713eee5623876c7	0	0	0	0	0	0	0	0	0	5	0	0	0	0	0	0	0	0	0	0	0	0	0	0	0	0	0	0	0	0	0	0	0	0	0	0	0	0	0	0	0	0	0	0	2	0	0	0	0
7594fa8741142e0767690d450eb83ef8	0	0	0	0	0	0	0	0	0	0	0	0	0	0	0	0	0	0	0	0	0	0	0	0	0	0	0	0	0	0	0	0	0	0	0	0	0	0	0	0	106	0	0	0	0	0	0	0	0
cc98e6837cf87c5d7486bdc865bd37e3	0	0	0	0	0	0	0	0	0	0	0	0	0	0	0	0	0	0	0	0	0	0	0	0	0	0	0	0	0	0	0	0	0	0	0	0	0	0	0	0	0	0	0	0	0	6	0	0	0
2744c2686e04cace75dbd19a7d7d38da	0	0	0	0	0	0	0	0	0	0	0	0	0	0	0	0	0	0	0	0	0	0	0	0	0	0	142	0	0	0	0	0	0	0	0	0	0	0	0	0	0	0	0	0	0	0	0	0	0
bcaaafe13ff2df98c973b651cd35735d	0	0	0	0	0	0	0	0	0	0	0	0	0	0	0	0	0	0	0	0	0	0	0	0	99	0	0	0	0	0	0	0	0	0	0	0	0	0	0	0	0	0	0	0	0	0	0	0	0
d1a4a2c8c4c5ba2c62e792ad65cf5c26	0	0	0	0	0	0	0	0	0	0	0	0	0	0	0	0	0	0	0	0	0	0	0	0	0	0	0	0	0	458	0	0	0	0	0	0	33	0	0	0	0	0	0	0	0	5	0	0	0
a55cadebf5e1be9c68fdc2dff1c8a39c	0	0	9	0	0	0	0	0	0	0	0	0	0	0	0	0	0	0	0	0	0	0	0	0	0	0	0	466	0	160	270	8	0	0	124	0	0	0	0	48	11	17	0	0	0	0	0	0	0
3310f3a1d804b0a56054aca763873eac	80	0	0	0	0	0	0	0	0	0	0	0	0	0	0	0	0	0	0	0	0	0	0	0	0	26	0	0	0	0	0	0	0	0	0	9	0	46	0	0	0	0	0	0	0	0	0	0	0
44e0962b7f2498cf5f6f49b104c7405f	0	0	0	0	0	0	0	0	0	0	0	0	0	0	0	0	0	0	0	0	0	0	0	0	0	0	0	0	0	0	0	0	0	0	0	0	0	0	0	0	0	0	0	0	0	266	0	0	0
4df499b789b0094fd7236b8a822f3a80	0	0	0	0	0	0	0	0	0	0	0	0	0	0	0	0	0	0	0	0	0	0	0	0	0	0	0	0	0	0	0	0	0	0	0	0	0	0	0	0	17	0	0	0	0	0	0	0	0
c0c7a3fcc2a61bb0075a6e940bb4f898	0	0	0	0	0	0	0	0	0	0	0	0	0	0	0	0	0	0	0	0	0	0	0	0	0	0	0	0	0	0	0	0	0	0	0	0	0	0	0	0	13	0	0	0	0	0	0	0	0
f3e5d486c7a14b3152343f90cf9cf281	0	0	0	0	0	0	0	0	0	0	0	0	0	0	0	0	0	0	0	0	0	0	0	0	0	0	0	0	0	0	0	0	0	0	0	0	0	0	0	0	0	0	0	0	0	4	0	0	0
5c3680f518c76503b23f2d7635ec8aad	0	0	0	0	0	0	0	0	0	0	0	0	0	0	0	2	0	0	0	0	0	0	0	0	0	0	0	0	0	0	0	0	0	0	0	0	0	0	0	0	0	0	0	0	0	0	0	0	0
7a0c7b52f7dec506b2f2b76708ffa7a9	0	0	0	0	0	0	0	0	0	0	0	0	0	0	0	0	0	0	0	0	0	0	0	0	0	0	0	0	0	0	0	0	0	0	0	0	0	0	0	0	0	0	0	0	0	415	0	0	0
9406fea84173b36b382a0539f89e09b8	0	0	0	0	0	0	0	0	0	0	0	0	0	0	0	0	0	0	0	0	0	0	0	0	0	0	0	0	0	0	0	0	0	0	0	0	0	0	0	0	0	0	0	0	0	0	0	0	0
2216de37542f80dc7dcc5a5e3d59ff37	0	0	0	217	0	0	0	0	0	0	0	0	0	0	0	0	0	42	0	0	0	0	0	0	0	0	8	0	0	14	51	0	65	0	0	9	0	0	0	0	0	0	0	0	0	0	0	0	0
3bf8a42c5e9d26e41df3dea3fc719334	0	0	0	359	0	0	0	0	0	711	0	0	0	0	0	0	11	0	0	0	0	0	0	0	0	75	0	0	0	94	0	10	89	0	0	0	0	10	0	0	0	0	0	0	0	0	0	0	0
cc5dcc0864e56bfffa46b913ff1eec70	0	0	0	0	0	0	0	0	0	0	0	0	0	0	0	0	0	0	0	0	0	0	0	0	0	0	0	0	0	0	0	0	0	0	0	0	0	0	0	0	0	0	0	5	0	0	0	0	0
1d14c671bb65a348e80c8c66923ebf2d	4961	3782	84	2290	13128	2374	3246	52	23	2847	0	35	2276	2295	780	1065	1329	2546	8	3287	2125	19958	4913	24832	9	2585	6290	9887	32	4192	10447	5064	13737	18	13611	9884	20271	7406	2250	2542	19846	7553	14264	20975	1009	523	51	71	12268
a61c0a1609b59b991e449aaa98d16ccd	0	0	0	0	0	0	0	0	0	0	0	0	0	0	0	0	0	0	0	0	0	0	0	0	0	4	0	0	0	0	0	0	0	0	0	0	0	0	0	0	0	0	0	0	0	0	0	0	0
ece19e8747f6b3e1c709ef30d595e432	0	0	0	0	0	0	0	0	0	0	0	0	0	0	0	0	0	0	0	0	0	0	0	0	0	0	0	0	0	0	0	0	0	0	0	0	0	0	0	0	0	0	0	0	0	5	0	0	0
6f9e55e84fe2828d11125aa71840d17d	2	0	0	0	0	0	0	0	0	0	0	0	0	0	0	0	0	0	0	0	0	0	0	0	0	0	0	0	0	0	0	0	0	0	0	0	0	0	0	0	0	0	0	0	0	0	0	0	0
39fa280156a5e2bc0fe20651c30b7d41	0	0	0	0	0	0	0	0	0	0	23	0	0	0	0	0	0	0	0	0	0	0	0	0	0	0	0	0	0	0	0	0	0	0	0	0	0	0	0	0	0	0	0	0	0	0	0	0	0
5ddb4ff6b8f1e02a99c81c5b13412e27	0	0	0	0	0	0	0	0	0	0	0	0	0	0	0	0	0	0	0	0	0	0	0	0	0	0	0	0	0	0	0	0	0	0	0	0	0	0	0	0	0	0	0	0	0	0	0	0	0
e065d1f48c60d609fa2224554a80f3c1	0	6	0	0	0	0	0	0	0	0	0	0	69	0	0	0	0	0	0	0	0	0	0	0	0	0	0	0	0	0	0	0	0	0	0	0	0	0	0	0	0	0	0	0	0	0	0	0	0
87bd33c46582a124e3afce779a0d2bcc	0	0	9	0	0	0	0	0	0	0	0	0	0	0	0	0	0	0	0	0	0	0	0	0	0	0	0	0	0	0	0	0	0	0	0	0	12	0	0	0	0	0	0	0	0	0	0	0	0
82d72459615d5bbe252d5cb00a8568a3	0	0	0	0	0	0	0	0	0	0	0	0	0	0	0	0	0	0	0	0	0	0	0	0	0	0	0	0	0	0	0	0	0	0	0	0	0	0	0	0	0	0	0	0	0	174	0	0	0
40656fa1ed1e75fab9bac8c5e53f2cae	0	0	23	12	0	0	0	0	0	338	0	0	255	0	0	0	1677	10	0	0	19	0	0	0	0	399	0	0	0	0	172	3201	0	0	0	108	38	740	0	13083	5534	0	0	0	4482	16	7	0	0
fb18b1f2f92ef8ce5b13182b8b4b76ed	0	0	0	0	0	0	0	0	0	0	0	0	0	0	0	0	0	0	0	0	0	0	0	0	0	0	0	0	0	0	0	0	0	0	0	0	0	0	0	0	187	0	0	0	0	0	0	0	0
2e3263e797def6e5cc37667c77fa4958	0	0	0	0	0	0	0	0	0	0	0	0	0	0	0	0	0	0	0	0	0	0	0	0	0	0	0	0	0	0	0	0	0	0	0	0	41	0	0	0	0	0	0	0	0	0	0	0	0
cf7000e155dbc4e2ec3621f76f4a3296	0	0	0	0	0	0	0	0	0	0	35	0	0	7	0	0	0	0	0	0	0	0	0	0	0	0	0	0	0	0	0	0	0	0	0	0	0	0	0	0	0	0	0	0	0	0	0	0	0
c19a0e57cc45a3b6c4d205faea118b13	0	0	0	40	0	50	0	0	0	28	0	0	0	318	0	0	0	3	49	326	0	0	0	23	0	0	0	12	0	0	0	0	786	81	0	0	93	0	0	104	0	0	0	16	13	0	0	12	4
45b28a2927a67f2a7964c1a55a5b3a3c	0	0	0	0	0	0	0	0	0	0	0	0	0	0	0	0	0	0	0	0	0	0	5	0	0	0	0	0	0	0	0	0	0	0	0	0	0	0	0	0	0	0	0	0	0	0	0	0	0
9c51a624c8a594f54ba762a3562e9e40	0	0	0	0	0	0	0	0	0	0	0	0	0	0	0	0	0	0	0	0	290	0	0	0	0	0	0	0	0	0	0	0	0	0	0	0	0	0	0	0	0	0	0	0	0	0	0	0	0
a937ead2c2e0115b1ca16a9fc39006e1	0	0	0	0	0	0	0	0	0	0	0	0	0	0	0	0	0	0	0	0	0	0	0	0	0	0	0	0	0	0	0	0	0	0	0	0	0	0	0	0	0	0	0	0	0	6	0	0	0
517465f016c110df3ec7dca89b8ff0c7	0	0	0	10	0	0	0	0	0	0	0	0	5	0	0	0	0	0	0	0	0	0	0	0	0	0	0	0	0	0	0	0	0	0	0	0	0	0	0	0	0	0	0	0	0	0	0	0	0
8be6ff8bc39e1abfec8add05cacbc45a	0	0	0	0	0	0	0	0	0	0	0	0	0	0	0	0	0	0	0	0	0	0	0	0	0	0	0	0	0	0	0	0	0	0	0	0	0	0	0	0	0	4	0	0	0	0	0	0	0
210fd4a557464dd69b5c84343becc48d	0	0	0	0	0	0	0	0	0	71	0	0	0	0	0	0	0	0	0	0	0	0	0	0	0	0	0	0	0	0	0	0	0	0	0	0	0	0	0	0	0	0	0	0	0	0	0	0	0
b8a82c51bc27e87596eab6db993b624b	0	0	0	0	0	0	0	0	0	0	0	0	0	0	0	0	0	0	0	0	0	0	0	0	0	0	0	0	0	0	0	0	0	0	0	0	35	0	0	0	0	0	0	0	0	0	0	0	0
f73f2bd611faec757ecf5b812c48785a	0	0	0	0	0	0	0	0	0	0	0	0	0	0	0	0	0	0	0	0	0	0	0	0	0	0	0	0	0	0	0	0	0	0	0	0	0	0	0	0	0	0	0	0	0	0	0	0	0
abed1f5769dd8a76e2b66666231d35e1	0	0	0	0	0	0	0	0	0	0	0	0	0	0	0	0	0	0	0	0	0	0	0	0	0	0	0	0	0	0	0	0	0	0	0	0	0	0	0	0	0	0	0	0	0	12	0	0	0
932daa4fff621ea7c81fed8ea3d4e886	52	0	0	0	0	0	0	0	0	0	0	0	0	0	0	0	0	0	0	0	0	0	0	0	0	0	0	0	0	0	0	0	0	0	0	0	0	0	0	0	0	0	0	0	0	0	0	0	0
b9debdeccef85b724d14dbe4e8176edf	0	0	0	0	0	0	0	0	0	0	0	0	0	0	0	0	0	0	0	0	0	0	0	0	0	0	0	0	0	0	0	0	0	0	0	0	0	0	0	0	0	10	0	0	0	0	0	0	0
9ac7a16de0e8abb95460fcb2aea5ec3d	596	0	0	0	0	0	0	0	0	668	0	0	0	0	0	0	0	0	0	0	0	0	0	0	0	0	0	0	0	0	0	0	0	0	0	0	0	0	0	0	0	0	0	0	0	0	0	0	0
83e46162ac5ec535001ad74a2182605f	13	0	9	46	0	0	0	0	0	0	0	0	8	0	0	30	0	0	0	0	0	0	0	0	0	10	0	0	0	77	0	33	14	0	0	71	13	33	0	4	0	80	0	0	0	22	0	0	0
04e9659e5bd1e9bb29e3fc9b268370e6	0	0	0	0	0	0	0	0	0	0	0	0	0	0	0	0	0	0	0	0	0	0	0	0	0	0	0	0	0	0	0	0	0	0	0	0	0	12	0	0	0	0	0	0	0	0	0	0	0
fbb7ce9ebef9669c75a202ae01c65e0a	0	0	0	0	0	0	0	0	0	0	0	0	0	0	0	0	0	41	0	0	0	0	0	0	0	0	0	0	0	0	0	0	0	0	0	0	0	0	0	0	0	0	0	0	0	0	0	0	0
b5b233e5e6ac3b7611e0880cc80448b7	0	0	0	0	0	0	0	0	0	0	0	0	0	0	0	0	0	0	0	0	0	0	0	0	0	0	0	0	0	0	0	0	0	0	0	0	0	0	0	0	0	0	0	0	0	73	0	0	0
b58b9a91985f486b5461d06ee268602f	83	0	0	0	0	0	0	0	0	0	0	0	0	0	0	0	0	0	0	0	0	0	0	0	0	0	0	0	0	0	0	0	0	0	0	93	0	0	0	0	279	155	0	0	0	0	0	0	0
25b86146fe28e91cfec6ef3e281abf28	0	0	0	0	0	0	0	0	0	0	0	0	0	0	0	0	0	0	0	0	0	0	0	0	0	0	0	0	0	0	0	0	0	0	0	0	0	0	0	0	0	0	0	0	0	0	0	0	0
67d6582085959ff1155501ea612f0e97	5	0	0	0	0	0	0	0	0	0	0	0	0	0	0	0	0	0	0	0	0	0	0	0	0	0	0	0	0	0	0	0	0	0	0	0	0	0	0	0	0	0	0	0	0	0	0	0	0
7af6e7cc3d8643cce30d37c22b73a7a4	0	0	0	0	0	0	0	0	0	0	0	0	0	0	0	0	0	0	0	0	0	0	0	0	0	0	0	0	0	0	0	0	0	0	0	0	4	0	0	0	0	0	0	0	0	0	0	0	0
be7acb54cc80e85ed028540fa1a641e1	0	0	0	0	0	0	0	0	0	0	0	0	0	0	0	0	0	0	0	0	0	0	0	0	0	0	0	0	0	0	0	0	0	0	0	10	0	0	0	0	0	0	0	0	0	0	3	0	0
0e932deecc75aa590bf9c8a148cff1e0	0	0	0	0	0	0	0	0	0	0	0	0	0	0	0	0	0	0	0	0	0	0	0	0	0	0	0	0	0	0	0	0	0	0	0	0	0	0	0	0	0	0	0	0	0	0	0	0	0
479c262d792f51308287f37d458df99e	0	0	0	0	0	0	0	0	0	0	0	0	0	0	0	0	0	0	0	0	0	0	0	0	0	0	0	0	0	0	0	0	0	0	0	0	0	0	0	0	0	0	0	0	0	5	0	0	0
dfc06863eb593182a422fadf5711be31	0	0	0	0	0	0	0	0	0	0	0	0	0	0	0	0	0	0	0	0	0	0	0	0	0	0	0	0	0	0	0	0	0	0	0	0	0	0	0	0	0	0	0	0	0	0	0	0	0
3d4276296225dc44a4c9b4609dcd457d	0	0	0	0	0	0	0	0	0	0	0	0	0	543	0	0	0	0	0	345	0	0	0	1399	0	0	0	127	0	0	0	0	0	0	0	0	34	0	0	99	0	15	0	0	0	0	0	0	0
c83fc04223e5aabec67c6d62db7c59a8	0	0	0	0	0	0	0	0	0	0	42	0	0	0	0	0	0	0	16	11	0	0	0	0	0	0	0	0	0	0	0	0	0	0	0	0	41	0	0	0	0	0	0	0	0	0	0	0	0
13f8a4a9bb62b8d9b2048c8c5f301fa3	0	0	0	0	0	0	0	0	0	0	0	0	2	0	0	0	0	0	0	0	0	0	0	0	0	0	0	0	0	0	0	0	0	0	0	0	0	0	0	0	0	0	0	0	0	0	0	0	0
6098148e44afd659206e90e7fbdc5e72	0	0	0	0	0	0	0	0	0	0	0	0	0	0	0	0	0	0	0	0	0	0	0	0	0	0	0	0	0	0	13	0	0	0	0	0	0	0	0	0	0	0	0	0	0	0	0	0	0
ed706295e81287a1bc87d4198a7fa2fa	0	0	0	0	0	0	0	0	0	0	0	0	0	0	0	0	0	0	0	0	0	0	0	0	0	196	0	0	0	0	0	0	0	0	0	0	0	0	0	0	0	0	0	0	0	0	0	0	0
9866717d2c762364c35972ba5f0e01a7	0	0	0	0	0	0	0	0	0	0	0	0	0	0	0	0	0	0	0	0	0	0	0	0	0	0	0	0	0	0	0	0	0	0	0	0	0	0	0	0	0	0	0	0	0	4	0	0	0
a369adbb9f9ac56a984d78706a9f774f	0	0	0	0	0	0	0	0	0	0	3679	0	0	0	0	0	0	0	6	0	0	0	0	0	0	0	0	9	0	0	9	0	0	0	0	0	0	0	0	0	0	0	0	0	0	0	0	0	0
e99bc1dc82023b86330930982032b542	0	0	2	0	0	0	0	0	0	0	0	0	3	4	0	0	0	0	0	0	0	0	0	0	0	47	0	0	0	0	0	0	0	0	0	0	0	0	0	0	0	0	0	0	0	0	0	0	0
34beb86e344f867ebb5c5a74504c9838	0	0	0	0	0	0	0	0	4	0	0	0	0	0	0	0	0	0	0	0	0	0	0	0	0	0	0	0	0	0	0	0	0	0	0	0	0	0	0	0	0	0	0	0	0	0	0	0	0
ddc020cda3dec9cdbbca248cf7148f34	0	0	0	0	0	0	0	0	0	0	0	0	0	0	0	0	0	0	0	0	0	0	0	0	0	0	0	0	0	0	0	0	0	0	0	0	0	0	0	0	0	0	0	0	0	3	0	0	0
3e91cd348cd9e4cbcf0dafa8651eedca	0	0	0	0	0	0	0	0	0	0	0	0	0	0	0	0	0	0	0	0	0	0	0	0	0	0	0	0	0	0	0	0	0	0	0	0	6	0	0	0	0	0	0	0	0	0	0	0	0
46a3842572d8d94261000fa73ebb3138	0	0	0	0	0	0	0	0	0	0	0	0	0	0	0	0	0	0	0	0	0	0	0	0	0	0	0	0	0	0	0	0	0	0	0	0	0	0	0	0	0	77	0	0	0	0	0	0	0
37e269f97c8da1b7bfdb0390ca31b3df	0	0	0	0	0	0	0	0	0	10	0	0	0	0	0	0	0	0	0	0	0	0	0	0	0	0	0	0	0	0	0	0	0	0	0	0	0	0	0	0	0	0	0	0	0	0	0	0	0
d3a17ee69b3c8c92316e2f6d222e3d5f	0	0	0	0	0	0	0	0	0	0	0	0	0	0	0	0	0	0	0	0	0	0	0	0	0	0	0	0	0	0	13	0	0	0	0	0	0	0	0	0	0	0	0	0	0	0	0	0	0
a6342fabddd62472e2ebc9c6b62ae322	0	0	0	0	0	0	0	0	0	0	0	0	0	0	0	0	0	0	0	0	0	0	0	0	0	0	0	0	0	0	0	0	0	0	0	0	0	0	0	0	3	0	0	0	0	0	0	0	0
776c2986daef454521cab66a1d03f1fc	0	0	8	0	0	0	0	0	0	0	0	0	0	0	0	0	0	0	0	0	0	0	0	0	0	0	0	0	0	0	0	0	0	0	0	0	0	0	0	0	0	0	0	0	0	0	0	0	0
122276848fc1ba96e5a44a8e205d6fe6	0	0	0	0	0	0	0	0	0	0	0	0	0	0	0	0	0	64	0	0	0	0	0	0	0	0	0	179	0	0	0	0	0	0	0	0	0	0	0	0	0	0	0	0	0	0	0	0	0
62c4199cdad65be05998dce373c86635	0	0	0	0	0	0	0	0	0	0	0	0	0	0	0	0	0	0	0	0	0	0	0	0	0	0	0	0	0	0	0	0	0	0	0	0	0	0	0	0	0	0	0	0	0	5	0	0	0
13c1ee586173b3d5bb7b880ab6e4923d	3	0	0	0	0	0	0	0	0	0	0	0	0	0	0	0	0	0	0	0	0	0	0	0	0	0	0	0	0	0	0	0	0	0	0	0	0	0	0	0	0	0	0	0	0	0	12	0	0
436bda04e14bbe26626f69db22cbc67a	0	0	0	0	0	0	0	0	0	0	0	0	0	0	0	0	0	0	0	0	0	0	0	0	0	23	0	0	0	0	0	0	0	0	0	14	0	0	0	0	32	0	0	0	0	0	0	0	0
90b9461ffb8b9b0448ee7a4a82b45eff	0	0	0	0	0	0	0	0	0	0	0	0	0	0	0	0	0	0	0	0	0	0	0	0	0	0	0	0	0	0	0	0	0	0	0	0	0	0	0	0	0	0	0	0	0	0	0	0	0
a912171bea3bd8b0e41f34fb3e918b5a	0	0	0	0	0	0	0	0	0	0	0	0	0	0	0	0	0	0	0	0	0	0	0	0	0	0	0	0	0	0	0	11	0	0	0	0	0	0	0	0	0	0	0	0	0	0	0	0	0
a9d2b84675e4002af0a6b368d72924d7	0	0	0	0	0	0	0	0	0	0	0	0	0	0	0	0	0	0	0	0	0	0	0	0	0	0	0	0	0	0	0	0	0	0	0	0	42	0	0	0	0	0	0	0	0	0	0	0	0
06557577913431d50817e00bc9530a3c	247	1995	11	181	28	183	0	8	67	21	0	207	531	35	408	458	1147	0	18	46	43	7	1004	86	92	577	90	82	215	435	642	491	105	314	7	234	1238	61	394	0	908	209	144	756	361	68	5265	18	576
7df9a9770bd7e4c2a157ef294f2ef65d	12	0	0	197	0	18	0	0	0	0	0	0	0	28	25	0	0	0	0	18	0	0	28	0	0	0	0	0	0	27	61	0	941	0	1740	0	37	0	0	631	796	0	0	0	0	0	0	0	0
36ec2efdba2a81347283fc25d498bafb	0	0	0	0	0	0	0	0	0	420	0	0	0	1535	0	0	0	0	0	1226	0	0	0	0	0	0	0	0	0	0	0	0	0	0	0	0	0	0	0	0	0	0	0	0	0	0	0	0	0
20a623d41ff21857c552d435448b9804	0	0	0	0	0	0	0	0	0	0	0	0	257	0	0	0	0	0	0	0	0	0	0	0	0	0	0	0	0	0	0	0	0	0	0	0	0	0	0	0	0	0	0	0	0	0	0	0	0
c9a9a19080f59962d5de1ef3ef4a1a0c	0	0	0	0	0	0	0	0	0	0	0	0	0	0	0	0	0	0	0	0	0	0	0	0	0	0	0	0	0	0	8	0	0	0	0	0	0	0	0	0	0	0	0	0	0	0	0	0	0
6715029fda3ef6194d29c11df9e9dc93	0	0	0	0	0	0	0	0	0	0	0	0	0	0	0	0	0	0	0	0	0	0	0	0	0	0	0	0	0	0	0	0	0	0	0	0	21	0	0	0	0	0	0	0	0	0	0	0	0
cf566a40045658178b8a9388e057fc31	0	0	0	0	0	0	0	0	0	0	0	0	0	0	0	0	0	0	0	0	0	0	0	0	0	0	0	0	0	0	0	0	0	0	0	0	14	0	0	0	0	0	0	0	0	0	0	0	0
e6ce4f528704cac828fba8ff9f240418	347	0	45	283	21	26914	3995	0	0	361	18388	0	765	2013	1016	165	1417	838	643	1524	0	162	5059	665	12	26	1461	14684	0	972	662	1449	303	696	542	205	539	0	358	1265	80	213	9	0	277	0	3095	94	19
22335bfcc0898cd8d4e1a095d92364a2	0	0	0	0	0	0	0	0	0	0	0	0	0	0	0	0	0	0	0	0	0	0	0	0	0	0	0	0	0	0	0	0	0	0	0	0	0	21	0	0	208	0	0	0	0	0	0	0	0
8e8c59ba358d92d5d32875aca400e1c8	0	0	0	0	0	0	0	0	0	0	0	0	0	0	0	0	0	0	0	0	0	0	0	0	0	36	18	0	0	0	0	0	0	0	0	0	0	0	0	0	0	0	0	0	0	0	0	0	0
ec61c63effa862d27f96b251c75f7902	0	0	0	0	0	0	0	0	0	0	0	0	0	0	0	0	0	0	0	0	0	0	0	0	0	0	0	0	0	0	0	0	0	0	0	0	0	0	0	0	0	0	0	0	0	0	0	0	0
62e757d36aa69fe1ab4a2cc906336dfa	0	0	0	0	0	0	0	0	0	0	0	0	0	0	0	0	0	0	0	0	0	0	0	0	0	0	0	0	0	0	0	0	0	0	0	0	0	48	0	0	0	0	0	0	0	0	0	0	0
ac594412a5be6cde638bc4a759ecbf09	0	0	0	0	0	0	0	0	0	0	0	0	0	0	0	0	0	0	0	0	0	0	0	0	0	0	0	0	0	0	0	0	0	0	0	0	0	0	0	0	0	0	0	0	0	5	0	0	0
9a07e5d6a1a0c5cb4b5196f666b2b5df	23	0	0	0	0	0	0	0	0	0	0	0	0	0	0	0	0	70	0	0	0	0	0	0	0	0	0	0	0	0	0	0	0	0	0	0	0	0	0	27	0	0	0	0	0	0	0	0	0
1cdb1331a8f83457c20548b0c2c9e0e0	0	0	0	0	0	0	0	0	0	0	0	0	0	0	0	8	0	0	0	0	0	0	0	0	0	0	0	0	0	0	0	0	0	0	0	0	0	0	0	0	0	0	0	0	0	0	0	0	0
85ba7df9b1d3c535a8ff119ee5a5eca6	0	0	0	56	0	0	0	0	0	0	0	0	0	0	0	0	0	0	0	0	0	0	0	0	0	0	0	0	0	0	0	0	0	0	0	0	0	0	0	0	0	0	0	0	0	0	0	0	0
d2cd9621088c2d16835ff2cc87f8ab0f	0	0	0	0	0	0	0	0	0	0	0	0	0	0	0	0	0	0	0	0	0	0	0	0	0	0	0	0	0	0	0	0	0	0	0	0	0	0	0	0	0	0	0	0	0	0	0	0	0
44fce7efa96eb959c5b44c917cb6e61f	0	0	0	0	0	0	0	0	0	0	0	0	0	0	0	0	0	0	0	0	0	0	0	0	0	0	0	0	0	0	5	0	0	0	0	0	0	0	0	0	0	0	0	0	0	0	0	0	0
786d3955ec3e326bb4c07465136981a8	0	0	0	0	0	0	0	0	0	0	0	0	0	0	0	0	0	76	0	0	0	0	0	0	0	0	0	0	0	0	0	0	0	0	0	0	0	0	0	0	0	0	0	0	0	0	0	0	0
b833dbf44535a39c9a050f5de04f87b4	0	0	0	0	0	0	0	0	0	0	0	0	0	0	0	0	0	0	0	0	0	0	0	0	0	0	0	0	0	0	0	0	0	0	0	0	0	0	0	0	0	0	0	0	0	105	0	0	0
2a48c64319952dd737f12b400760d6e0	0	0	0	0	0	0	0	0	0	0	0	0	0	0	0	0	0	0	0	0	0	0	0	0	0	0	0	0	0	0	0	0	0	0	0	0	0	11	0	0	0	0	0	0	0	0	0	0	0
fc4563699e8e7a8fed6d39fd591afa08	50	0	0	0	0	0	0	0	0	0	0	0	0	0	62	0	0	77	0	0	0	0	0	0	0	0	0	0	0	0	0	88	0	0	0	0	0	0	14	0	0	0	0	0	0	0	0	0	0
8a787a720a1243cbf88537fb2eed09d3	0	0	0	0	0	0	0	0	0	0	0	0	0	0	0	0	0	0	0	0	0	0	0	0	0	0	0	0	0	0	0	0	0	0	0	0	0	0	0	0	0	0	0	0	0	0	0	0	0
0d4f74ab3b716943fce13ef407323d5a	5	0	0	0	0	0	0	0	4	0	0	0	0	0	0	0	0	0	0	0	0	0	0	0	0	0	0	0	0	0	0	0	0	0	0	0	0	158	0	12	0	0	0	0	0	0	0	0	0
bd41fa6a223349ba4be4df423eb49547	0	0	0	0	0	0	0	0	0	0	0	0	0	4	0	0	0	0	0	17	0	0	0	0	0	0	0	0	0	0	0	0	0	0	0	0	0	0	0	0	0	0	0	0	0	0	0	0	0
f813720d8b33461cbe049ee98e76a2e3	0	0	0	0	0	0	0	0	0	0	0	0	0	0	0	0	0	0	0	0	0	0	0	0	0	0	0	0	0	0	0	0	0	0	0	0	0	0	0	0	0	0	0	0	0	0	0	0	0
4164bd29aa2a6d08c6f9b9cb2af35a90	9	0	0	0	0	0	0	0	0	2	0	0	0	0	0	0	0	0	0	0	0	0	0	15	0	0	2	0	0	0	0	0	0	0	0	0	51	0	21	0	0	0	0	0	0	0	0	0	0
236946481c74836d761607241fb4875c	0	0	0	0	0	0	0	0	0	0	0	0	0	0	0	0	1630	0	0	0	0	0	0	0	0	0	0	0	0	0	0	0	0	0	0	0	0	78	0	0	0	0	0	2607	0	0	0	0	0
0aac5c8d1f6ceb4c514da97036b76bf4	0	33	0	0	0	0	0	0	57	0	0	0	0	0	0	0	0	0	0	0	0	0	0	0	5443	0	0	0	0	0	0	0	0	0	0	0	66	0	0	0	0	0	0	0	0	0	0	0	0
3f5199550a625829e9b5c364a36b0397	0	0	0	0	0	0	0	0	0	0	0	0	0	0	0	0	0	0	0	0	4	0	0	0	0	0	0	0	0	0	0	0	0	0	0	0	0	0	0	0	0	0	0	0	0	0	0	0	0
b1bf79b11d76e2f17afdc2f85814cb40	0	0	0	0	0	0	0	0	0	0	0	0	0	17	0	0	0	0	0	0	22	0	0	0	0	0	0	0	0	0	0	0	0	0	0	0	0	0	0	0	0	0	0	0	0	0	0	0	0
8fdfc9423f911288c1aa9d333f8247c4	0	0	0	0	0	0	0	0	4	0	0	0	0	0	0	0	0	0	0	0	0	0	0	0	0	0	0	0	0	0	0	0	0	0	0	0	0	0	0	0	0	0	0	0	0	0	0	0	0
e6f79e1d3a20ee15751634e24fec1385	16	0	6	15	0	0	38	0	0	20	361	0	5	455	5	3	14	97	9	323	0	0	18	0	0	0	572	10	0	49	136	19	0	134	0	56	0	0	0	28	11	11	0	0	0	0	13	0	0
18b86dd763b27c192fd3334fc8c40a1b	0	0	0	0	2	0	0	0	0	0	0	0	0	0	0	0	0	0	0	0	0	0	0	0	0	0	0	0	0	0	0	0	0	0	0	0	0	0	0	0	0	0	3	0	0	0	0	0	0
c749065a53712601add607e28b9526f0	0	0	0	0	0	0	0	0	0	0	0	0	0	0	0	0	0	0	0	0	0	0	0	0	0	0	2	0	0	0	0	0	0	0	0	0	0	0	0	0	0	0	0	0	0	0	0	0	0
d34fa0d38f5b70b878ae02fefd545544	0	0	0	0	0	0	0	0	0	0	0	0	0	0	0	0	0	0	0	0	0	0	0	0	0	0	0	0	0	0	0	0	0	0	0	0	0	5	0	0	0	0	0	0	0	0	0	0	0
338e8b8254e1fb6e72b2c039f6247180	0	0	0	0	0	0	10	0	0	0	0	0	0	0	0	0	0	0	0	0	0	0	0	0	0	0	0	0	0	0	0	0	0	0	0	0	0	0	0	0	0	0	0	0	0	0	0	0	0
966420c20d60573bf0542e1bdad1f4b8	0	0	0	0	0	0	0	0	0	22	0	0	8	0	0	0	0	0	0	0	0	0	0	0	0	0	0	0	0	0	0	0	0	0	0	0	0	0	0	0	0	0	0	0	0	0	0	0	0
849167c6af9165ce1aca15f9fcf26bbd	0	0	0	0	0	0	0	0	0	0	0	0	0	0	0	0	0	0	0	0	0	0	0	0	0	0	0	0	0	0	0	0	0	0	0	0	0	0	0	0	0	0	2	0	0	0	0	0	0
e37160fbda07d4aa8f4cb0d3f3a69b4f	0	0	0	0	0	0	0	0	0	0	0	0	0	0	0	0	0	0	0	0	0	0	0	0	0	30	0	0	0	0	0	0	0	0	0	0	0	0	0	0	0	0	0	0	0	0	0	0	0
5008d2acdd1ae486021c5d3d15a0604c	0	0	0	0	0	0	0	0	0	0	0	0	0	0	0	0	0	0	0	0	0	0	0	0	0	0	0	0	0	0	0	0	0	0	0	0	20	0	0	0	0	0	0	0	0	0	0	0	0
ec4896d349c0d536a10a92b2e267f506	0	0	0	0	0	0	0	0	0	0	0	0	0	0	0	0	0	0	0	0	0	0	14	0	0	0	0	0	0	0	0	0	0	0	0	0	0	0	0	0	2	0	0	0	0	0	120	0	0
9892e951365b5f64ca649ebe1c6ba44f	0	0	0	0	0	0	0	0	0	349	0	0	0	0	0	0	0	0	0	0	0	0	0	0	0	346	0	0	0	0	0	0	0	0	0	0	0	0	0	0	0	0	0	0	0	0	0	0	0
d67982cdc3a4d5ed08da8c86c26180ba	0	0	0	0	0	22	4	0	0	0	0	0	0	0	0	0	0	0	0	0	0	0	0	4	2	0	0	0	0	0	0	0	0	0	0	0	0	0	0	0	0	0	4	0	0	0	0	0	0
49f59899cdb3b1086edf6fcdb912af2e	0	44	0	0	523	0	0	0	87	0	0	0	0	0	0	0	0	0	0	0	0	31	0	0	0	0	0	0	0	0	0	0	0	0	2898	0	0	0	0	0	0	0	0	0	0	0	0	0	56
3761f60b1b2ef2ac5e2688a9663c67bf	0	0	0	0	0	0	0	0	0	0	0	0	0	0	0	0	0	0	0	0	0	0	0	0	0	0	0	0	0	0	0	0	0	0	0	0	0	0	0	0	0	0	0	0	0	11	0	0	0
970a572dade8d84f35dbc5be684a2913	0	0	0	0	0	0	0	0	0	0	0	0	0	0	0	0	0	0	0	0	0	0	0	0	0	0	0	0	0	0	0	0	0	0	0	0	0	0	0	0	0	0	0	0	0	0	0	0	0
303e344efd75d54851f27cd131652c2c	0	0	0	0	0	0	0	0	0	0	0	0	0	0	0	0	0	0	0	0	0	0	0	0	0	0	0	0	0	25	7	61	0	34	0	0	0	0	0	0	0	26	0	0	0	4	30	0	0
ed9c2f10c72181382fff133be4a91d12	0	0	0	0	0	0	0	0	0	0	0	0	0	0	0	0	0	0	0	0	0	0	0	0	0	0	0	0	0	0	14	0	0	0	0	0	0	0	0	0	0	0	0	0	0	0	0	0	0
f59b2ca364924ddece545748b6a82f15	0	0	0	0	0	0	0	0	0	0	0	0	0	0	0	0	0	0	0	0	0	0	0	0	0	99	0	0	0	0	0	0	0	0	0	0	0	0	0	0	0	0	0	0	0	0	0	0	0
9c6bb08a9614b21a3b3a0a121f54ce42	0	0	0	0	7	0	0	0	0	0	0	0	14	0	0	0	0	0	0	0	0	0	0	0	0	0	0	0	0	0	0	0	0	0	0	0	61	0	0	0	0	0	0	0	0	0	0	0	0
1821bb51d72225b2c19fd93421f9a0c0	0	0	0	0	0	0	0	0	0	0	0	0	0	0	0	0	0	0	0	0	0	0	0	0	0	0	0	0	0	0	0	31	0	0	0	0	0	0	0	0	0	0	0	0	0	0	0	0	0
7acef43a756be6488ef60092bf8d3d58	12	132	0	33	174	0	0	0	7	1002	4184	0	406	161	191	53	0	13	60	166	257	1230	0	2	0	3796	54	0	0	0	28	2	8	0	41	33	23	0	40	0	0	0	8427	0	0	0	0	0	0
d4b26eb6bc445794327f18ee01bc9f26	0	0	0	0	0	0	0	0	0	0	0	0	0	0	0	0	0	0	0	0	0	0	0	0	0	15	0	0	0	0	0	0	0	0	0	746	0	5	0	0	0	0	0	0	0	0	0	0	0
3b094fb4fa8359936722b21351fc1e59	0	0	0	0	0	0	0	0	0	0	0	0	0	0	452	0	0	379	0	0	0	0	0	0	0	0	0	0	0	0	0	0	0	0	0	6	0	0	0	0	0	0	0	0	0	0	0	0	0
ce9ad80e56eb9aa7c42e13d5c0ffae72	0	0	0	14	0	0	0	0	0	0	0	0	0	0	0	0	0	69	0	0	0	0	0	0	0	0	0	184	0	0	0	0	9	0	0	0	0	0	0	346	0	0	0	0	0	0	0	0	0
e4d8c612a12b23103e2c6bbd1b73eb00	0	0	0	0	0	0	0	0	0	0	0	0	0	0	0	0	0	0	0	0	0	0	0	0	0	0	0	0	0	0	0	0	0	0	0	0	0	0	0	0	0	0	0	0	0	0	0	0	0
2a8758b4983ebfc40538a147d64c308a	0	0	0	0	0	0	0	0	0	0	0	0	0	0	0	0	0	0	0	0	0	0	0	0	0	0	0	0	0	0	0	0	0	0	0	0	0	0	0	0	0	0	0	0	0	4	0	0	0
289851ee794d6b7be1fc99e03e65d717	0	0	0	0	0	0	0	0	0	0	0	0	0	0	0	0	0	0	0	0	0	0	0	0	0	8	0	0	0	0	0	0	0	0	0	0	33	91	0	0	0	0	0	0	0	0	0	0	0
61e8b8b35ccd6446999baa251d3cb4f6	0	0	0	38	0	0	0	0	0	0	0	0	0	0	38	0	0	0	0	1080	0	21	4	0	0	163	0	0	0	82	0	0	21	52	0	7	0	4	0	0	4	74	0	0	0	0	0	0	0
53fbb8d4012d8cc2fe2095a843169959	0	0	0	0	0	0	0	0	0	0	0	0	0	0	0	0	0	0	0	0	0	0	0	0	0	0	0	0	0	0	0	0	0	0	0	0	0	0	0	0	0	0	0	0	0	0	0	0	0
d073b4915c5decc3fb3432a7df81a06b	0	0	0	0	0	0	0	0	0	0	0	0	0	0	0	0	0	0	0	0	0	0	0	0	0	0	0	0	0	0	0	0	0	0	0	0	0	0	0	0	0	0	0	0	0	40	0	0	0
bb27728ec094ce62e782495c2a1fe602	0	0	0	0	0	0	0	0	0	0	0	0	0	0	0	0	0	0	0	0	0	0	0	0	0	0	0	0	0	0	0	0	0	0	0	0	0	0	0	0	0	0	0	0	0	0	0	0	0
4d966aed8410a81c43deb61074dbca0a	0	0	0	0	0	0	0	0	0	0	0	0	0	0	0	0	0	0	0	0	0	0	0	0	0	0	0	0	0	0	0	0	0	0	0	0	0	0	0	0	0	0	0	0	0	3	0	0	0
19f61e956a9e7d77c023d35ba781fcd7	0	0	0	0	0	0	0	0	0	0	0	0	0	0	0	0	0	0	0	0	4240	0	0	0	0	0	0	0	0	0	0	0	0	0	0	0	0	0	0	0	0	0	0	0	0	0	0	0	0
c33c4881c79003c5e3d5720184f5a685	0	0	0	0	0	0	0	0	0	0	0	0	0	0	0	0	0	0	0	0	0	0	0	0	0	0	0	0	0	0	0	0	0	0	0	0	0	0	0	719	0	0	0	0	0	0	392	0	0
5627cbde63c81a07e602e68c793c41ae	0	0	0	0	0	0	0	0	0	0	0	0	0	0	0	0	0	0	0	0	0	0	0	0	0	4	0	0	0	0	0	0	0	0	0	0	0	0	0	0	0	0	0	0	0	0	0	0	0
5efce9588eff0ddac05ed3f80d418484	0	0	0	0	0	0	0	0	0	0	0	0	0	0	0	0	0	0	0	0	0	0	0	0	0	0	0	0	0	0	0	0	0	0	0	4	0	0	0	0	0	0	0	0	0	0	0	0	0
72ae4c86a6f86b4cc4a66b97787f18d7	0	0	0	0	0	0	0	0	0	0	0	0	0	0	0	0	0	0	0	0	0	0	0	0	0	0	0	0	0	0	0	0	0	0	0	0	0	0	0	0	0	0	0	0	0	53	0	0	0
db94700099e5772b7a3b19d5b47fef53	0	0	0	0	0	0	0	0	0	0	0	0	0	0	0	0	0	0	0	0	0	0	0	0	0	5	0	0	0	0	0	0	0	0	0	0	0	0	0	0	0	0	0	0	0	0	0	0	0
810b89ab7cc2d01b4dbe0a9205469b12	0	0	0	0	0	0	0	0	0	0	0	0	0	0	0	0	0	0	0	0	0	0	0	0	0	0	0	0	0	0	0	0	0	0	0	0	0	0	0	13	0	0	0	0	0	0	0	0	0
a12374b22d11a3605b5a434b13c1f40e	0	0	0	0	0	0	0	0	0	0	0	0	0	0	0	0	5	0	0	0	0	0	0	0	0	91	0	0	0	0	0	0	0	0	0	0	0	0	0	0	0	0	0	0	0	0	0	0	0
b56dd0cee1402e0ab18f0b753ee29f25	0	0	0	0	0	0	0	0	0	0	0	0	0	0	0	0	0	0	0	0	0	0	0	0	0	0	0	0	0	0	0	0	0	0	0	0	0	0	0	0	0	0	0	0	0	5	0	0	0
a0ac0227b4697ddee31975b2af8eaa32	0	0	0	0	0	0	991	0	0	0	0	0	0	0	0	0	0	0	0	0	0	0	0	0	0	0	0	0	0	0	0	0	0	0	0	0	0	0	0	0	0	0	0	0	0	0	0	0	0
41e08b3972c7f7074aae00ac164e7967	0	0	0	0	0	0	0	0	0	0	0	0	0	0	0	0	0	0	0	0	0	0	0	0	0	0	0	0	0	0	0	0	0	36	0	0	0	0	0	0	0	3	0	0	0	0	28	0	0
8620ffbf1f7d30706ec6e8d9bf8e9a86	0	0	0	0	0	0	0	0	0	0	7	0	0	0	0	0	0	0	0	0	0	0	0	0	0	0	0	0	0	0	0	0	0	0	0	0	0	0	0	0	0	0	0	0	0	0	0	0	0
cb4fc082d37942fa20a2e4bd050bbefe	0	0	0	0	0	0	0	0	0	0	0	0	0	0	0	0	0	0	0	0	0	0	0	0	0	0	0	0	0	0	0	0	0	0	0	0	0	0	0	0	0	0	0	11	0	0	0	0	0
7782cc16ad1298fe13f4fe9bc3578cd5	0	0	0	0	0	0	0	0	0	0	0	0	0	0	0	0	0	0	0	0	0	0	0	0	0	10	0	0	0	0	0	0	0	0	0	0	0	50	0	0	0	0	0	0	0	0	0	0	0
fd2a392411c281617ac698e0308e0759	0	0	0	0	0	0	0	0	0	0	0	0	0	0	0	0	0	0	0	0	0	0	0	0	0	0	0	0	0	0	0	0	0	0	0	0	0	0	0	0	0	0	0	0	0	4	0	0	0
085e583f782a6ac86b41c8ed4e0247e5	0	0	0	0	219	0	0	0	0	0	0	0	0	0	0	0	0	0	0	0	0	0	0	0	0	0	0	0	0	0	0	0	0	0	0	0	0	0	0	0	0	0	0	0	0	0	0	0	0
855f12304db8c3ff0668d8ede4ebbc3f	0	0	0	0	0	0	0	0	0	0	0	0	0	0	0	0	0	0	0	0	0	0	0	0	0	0	0	0	0	3	0	0	0	0	0	0	0	0	0	0	0	0	0	0	0	0	0	0	0
aea9b5746e0524bbdf5ebfcd05084c9a	0	0	0	0	0	0	0	0	0	138	0	0	0	0	0	0	0	0	0	0	0	0	0	0	0	194	0	0	0	0	0	566	0	0	0	308	0	328	546	0	0	0	0	0	0	0	0	0	0
7a67686697aa092c2baeba0dea2593ab	0	0	0	0	0	0	0	0	0	0	0	0	0	0	0	0	0	0	0	0	0	0	0	0	0	0	0	0	0	0	0	0	0	0	0	0	0	0	0	50	0	0	0	0	0	0	0	0	0
3429deaf9f9c3756f27d42439a30bc2e	0	0	0	0	0	0	0	0	0	0	0	0	0	0	0	0	0	0	0	0	0	0	0	0	0	0	0	7	0	0	0	0	0	0	0	0	0	0	0	0	0	0	0	0	0	0	0	0	0
8e77f7c447b3bd6aad91439de1ffbc6a	0	0	0	0	0	0	0	0	0	0	0	0	0	561	0	0	0	0	0	353	0	0	0	0	0	0	0	0	0	0	0	0	0	0	0	0	0	0	0	0	0	0	0	0	0	0	0	0	0
ef0627714eaa6a40ee3264646c473228	0	0	0	0	1546	17	0	0	179	0	29	0	0	170	0	0	0	0	90	321	0	0	0	13	0	0	0	21	0	0	375	0	0	0	0	0	0	0	0	0	0	0	0	0	0	0	0	0	479
187dbfc8a99c9b51349fe82fa162bf50	0	0	0	0	0	0	0	0	0	0	0	0	0	0	0	0	0	0	0	0	0	0	0	0	0	0	0	0	0	0	0	0	0	0	0	55	0	0	0	0	0	0	0	0	0	0	0	0	0
5b211a84d08127906be99cde7aa3b794	0	0	0	0	0	0	0	0	0	0	0	0	0	0	0	0	0	0	0	0	0	0	0	0	0	0	0	0	0	0	0	4	0	0	0	0	0	0	0	0	0	0	0	0	0	0	0	0	0
27f58d249dd4e35bfb4e845d182ac1ef	66	0	0	0	0	0	0	0	0	0	0	0	0	0	0	0	0	0	0	0	0	0	0	0	0	0	0	0	0	0	0	0	0	0	0	0	0	0	0	0	0	0	0	0	0	0	260	0	0
100fedf79d30cc1c3ca67b1b3e06d646	0	0	0	0	0	0	0	0	0	0	0	0	0	0	0	0	0	0	0	0	0	0	0	0	0	0	0	0	0	0	0	0	0	0	0	0	201	0	0	0	0	0	0	0	0	5	0	0	0
16cbede6ad4868992da4580c8fc18af4	0	0	0	0	0	0	0	0	0	0	0	0	0	0	0	0	0	0	0	303	2589	139	0	0	1513	0	0	0	0	0	0	0	0	0	0	0	0	0	0	0	0	0	0	0	0	0	0	0	0
b41d0ba6e1d51c05f20ac8f8d4cb3712	0	0	0	0	0	0	0	0	0	0	0	0	0	0	0	0	0	0	0	0	0	0	0	0	0	57	0	0	0	0	0	0	0	0	0	0	0	0	0	0	0	0	0	0	0	0	0	0	0
8f6842ae8aa8e1e0ccf188f2a32cc11e	846	0	0	170	0	0	0	0	0	261	0	0	196	0	1117	0	590	6706	0	0	0	0	1741	0	0	64	0	0	9	10196	150	1017	54	0	0	1228	0	1384	293	0	0	0	0	0	0	0	0	41	0
76b04f4711e371a9292c0bbf7247a222	0	0	0	0	0	0	0	0	0	0	0	0	0	0	0	0	0	0	0	0	0	0	0	0	0	0	0	0	0	0	0	0	0	0	0	0	0	0	0	0	0	0	0	0	0	0	0	0	2
f2696144acb4e2c0620ba3e9cf6398d2	0	0	0	0	0	0	0	0	0	0	0	0	0	0	0	0	0	0	0	0	0	0	0	0	0	0	0	0	0	0	0	0	0	0	0	0	0	0	0	0	0	0	0	0	0	0	0	0	0
52078a92ca8b222ee46bc102047e27be	0	0	0	0	0	0	0	0	0	0	0	0	0	0	8	0	0	0	0	0	0	0	0	0	0	0	0	0	0	0	0	0	0	0	0	0	0	0	0	0	0	0	16	0	0	0	0	0	0
c3f83ede335a899bfc1b3697fa1966cd	0	0	0	0	0	0	0	0	0	0	0	0	0	0	0	0	0	0	0	0	0	0	0	0	0	0	0	0	0	0	0	0	0	0	0	0	0	0	0	0	0	0	0	0	0	0	0	0	0
f0e84c8230e1706e1de824f614b5bfd9	0	0	0	0	0	0	0	0	0	54	0	0	0	0	0	0	0	0	0	0	0	0	0	0	0	0	0	0	0	0	0	0	0	0	0	0	0	0	0	0	0	0	0	0	0	0	0	0	0
0b8643250d9afe761aa967df6570b21e	0	0	0	0	0	0	0	0	0	0	0	0	0	0	0	0	0	0	0	0	0	0	0	0	0	0	0	0	0	0	0	0	0	0	0	0	0	23	0	0	0	0	0	0	0	0	0	0	0
de57a464b5f36aa55fab914cdf8e2501	0	0	0	0	8	0	0	0	0	0	0	0	0	0	0	0	0	0	0	0	0	0	0	0	0	0	0	0	0	0	0	0	0	0	0	0	0	0	0	0	0	0	0	0	0	0	0	0	0
4fe08a1c28b0a70d02dac8d17de762cb	0	0	0	0	0	0	0	0	0	0	0	0	0	0	0	0	0	0	0	0	0	0	0	0	0	53	0	0	0	0	0	0	0	0	0	0	0	0	0	0	0	0	0	0	0	0	0	0	0
0374f97e06314c1826c59b47029a81a7	0	0	0	0	0	0	0	0	0	0	0	0	0	0	0	0	0	0	0	0	0	0	0	0	0	0	0	0	0	0	0	0	0	0	0	0	0	0	0	0	0	0	0	0	0	0	0	0	0
cbd67584a6da9a582768336cc18622f5	0	0	0	0	0	0	0	0	0	0	0	0	0	0	0	0	0	0	0	0	0	0	0	0	0	0	0	0	0	0	0	0	0	0	0	0	0	0	0	0	0	0	0	0	0	0	0	0	0
48724fb16baea39cae0627cca022ed00	0	0	0	0	0	0	0	0	0	0	0	0	0	0	0	0	0	0	0	0	0	0	0	0	0	0	0	0	0	0	0	0	0	0	0	0	0	0	0	0	0	0	3	0	0	0	0	0	0
68d21b647f2372fbaa594b028f42078f	0	0	24	0	0	0	0	0	0	0	0	0	0	0	0	0	0	0	0	0	0	0	0	0	0	86	0	0	0	0	0	77	0	0	0	38	0	51	0	0	28	0	0	0	0	0	0	0	0
b7305540f339c56693997d78dc62dc7e	0	0	0	0	0	0	0	0	0	0	0	0	0	0	0	0	0	0	0	0	0	0	0	0	0	0	0	0	0	0	0	0	0	0	0	0	0	0	0	0	0	0	0	0	0	30	0	0	0
d2be7882dcace9ab03e57fb48f078278	0	0	0	0	0	0	0	0	0	0	0	0	0	0	0	0	0	0	0	0	0	0	0	0	0	0	0	0	0	0	0	0	0	0	0	0	0	0	0	0	0	0	0	0	0	0	0	0	0
c8b3a9344a6b8315f948ca727cc30431	0	0	0	12	0	0	0	0	0	0	0	0	0	0	0	0	0	0	0	0	0	0	0	0	0	0	0	0	0	0	0	0	0	0	0	0	0	0	0	0	0	0	0	0	0	0	0	0	0
76bc5d9602a6707b3a322e3011be191a	0	0	0	0	0	0	0	0	0	0	0	0	0	0	0	0	0	0	0	0	0	0	0	0	0	0	0	0	0	0	0	0	0	0	0	0	0	0	0	0	37	0	0	0	0	0	0	0	0
d8b095de031ab6019b71d180307890db	0	0	0	0	0	0	0	0	0	0	0	0	0	0	0	0	0	0	0	0	0	0	0	0	0	0	0	0	0	0	7	0	0	0	0	0	0	0	0	0	0	0	11	0	0	0	0	0	0
2fc0f4d96da4586f7617c5c1e8dc2207	79	0	608	0	5950	0	0	0	0	79	0	0	0	0	0	5	0	0	0	0	0	10	213	40	0	0	0	0	0	0	0	40	86	0	0	524	269	184	171	0	0	0	0	1297	12	2358	0	0	0
a30c1160d775f44d574c8bc7c85a35e4	0	0	0	0	0	0	0	0	0	0	0	0	0	0	0	0	0	0	0	0	0	0	0	0	0	0	0	0	0	0	0	0	0	0	0	0	0	0	0	0	0	0	0	0	0	54	0	0	0
d10a230a017a6917f63fade02d1d6330	0	0	0	0	0	0	0	0	0	0	0	0	0	0	0	0	0	0	0	0	0	0	0	0	0	0	0	0	0	0	0	0	0	0	0	0	0	0	0	0	27	0	0	0	0	0	0	0	0
dbb5e88780727512cd7621005df97249	0	0	0	0	0	0	0	0	0	0	0	0	0	0	0	0	0	0	0	0	0	0	0	0	0	0	0	0	0	5	0	0	0	0	0	0	0	0	0	0	0	0	0	0	0	0	0	0	0
b3dcae0fa8f1f4024fa4833713d41faa	0	0	0	0	0	0	0	0	0	0	0	0	0	0	0	0	0	0	0	0	0	0	0	0	0	0	0	0	0	0	0	0	0	0	0	0	0	0	0	0	0	0	0	0	0	2	0	0	0
8f35713062978fee599cd55a03835ffb	0	0	0	0	0	0	0	0	0	0	0	0	0	0	0	0	0	0	0	0	0	0	0	0	0	0	0	0	0	0	0	0	0	0	0	19	0	0	0	0	0	0	0	0	0	0	0	0	0
257caa54a808930a680120bdbe12fc5f	0	0	0	0	0	0	0	0	0	0	0	0	0	0	0	0	0	0	0	0	0	0	0	0	0	0	0	0	0	0	0	0	0	0	0	0	0	0	0	0	0	0	0	0	0	0	0	0	0
80e2d9abcd23e4c925dc6a215cd34e38	0	0	0	0	0	0	0	0	0	10	0	0	0	0	0	0	0	16	0	0	0	0	0	0	0	0	0	0	0	55	0	0	0	0	0	0	0	0	0	0	0	63	0	0	0	0	5	0	0
c9f1475a1e4c51f5e66b57a44deb3f26	0	0	0	0	0	0	0	0	0	0	0	0	0	0	0	0	0	0	0	0	0	0	0	0	0	0	0	0	0	0	0	0	0	0	0	0	0	0	0	0	0	0	29	0	0	0	0	0	0
07931e37fdb4f3ca4a4205bd5f2a1ab5	0	0	0	0	0	0	0	0	0	0	0	0	0	0	0	0	0	70	0	0	0	0	43	0	0	0	0	0	0	0	0	0	0	0	0	0	0	0	0	0	0	0	0	0	0	0	0	0	0
748c94b5b2c91353dcb15f667b6422e0	3464	0	0	2867	0	0	0	0	0	3353	0	0	0	16	653	66	19	28	0	882	0	0	7	75	0	7661	63	0	0	32	742	311	769	375	23	898	0	17	0	1183	0	201	0	0	76	0	0	0	484
3098c0572dbf6fa9c8ea0d221ba2ca33	0	0	0	0	0	0	0	0	0	0	0	0	0	0	0	0	0	0	0	0	0	0	0	0	0	13	0	0	0	0	0	0	0	0	0	0	0	0	0	0	0	0	0	0	0	0	0	0	0
28940b1e95fbe2c5f4e8db3a9494df3b	0	0	0	0	0	0	0	0	0	0	0	0	0	0	0	0	0	0	0	0	0	0	0	0	0	0	0	0	0	0	0	0	7	0	0	0	0	0	0	0	0	0	0	0	0	0	0	0	0
c5be83cd7b4f220c072c97cfe3b6d818	0	32	0	0	0	0	0	0	0	0	0	0	0	0	0	0	0	0	0	0	0	0	0	0	0	0	0	0	0	0	0	0	0	0	0	0	0	0	0	0	0	0	0	0	0	0	0	0	0
5340c3819f2a5d53c0eb85af17ed968f	3239	0	0	1285	0	0	0	0	0	5946	0	0	0	0	105	0	0	0	0	0	0	0	0	38	0	2801	0	0	0	0	43	48	314	169	0	851	0	0	0	372	0	114	0	0	0	0	0	0	101
b60cac3bb84f90fae9abbd5b872c4609	0	0	0	0	0	0	0	0	0	0	0	0	0	0	0	0	0	0	0	0	0	0	0	0	0	0	0	0	0	0	0	0	0	0	0	198	0	6	0	0	0	0	0	0	0	0	0	0	0
c7b06946aed2339ccd3af98ef762bea3	0	0	0	0	6	0	4	0	0	0	7	4	4	15	0	0	0	0	0	5	0	0	0	4	0	0	0	0	7	10	5	5	0	0	0	2	13	0	0	0	0	0	6	0	0	0	4	0	0
5cc7d167eabe0cebbad746e68c3700ba	0	0	0	0	0	242	849	0	0	2095	0	16681	0	0	0	1414	751	0	0	145	0	2202	0	0	0	946	0	0	0	0	216	811	3768	2894	11	2192	35	0	0	0	0	0	11170	0	0	0	0	0	4743
dbfb5af8b25b36201fbf50a1ec515e57	0	527	0	0	0	0	0	0	0	0	49	0	0	23	0	29	0	0	0	21	0	0	0	0	15	313	0	216	0	10	254	0	0	0	346	11	0	0	0	17	0	0	0	0	0	0	0	0	51
4f381ccaf179c05598f1d5e2e39004b2	0	0	0	0	0	0	0	0	0	0	0	0	0	0	0	0	0	0	0	0	0	0	0	0	0	6	0	0	0	0	0	0	0	0	0	0	0	0	0	0	22	8	0	0	0	0	0	0	0
6ae3a92f8f4d4b0a450d93d8f52e17f6	0	0	0	0	0	0	0	0	0	0	0	0	0	0	0	0	0	0	0	17	0	0	0	0	0	0	0	0	0	0	0	0	0	0	0	0	0	0	0	0	0	0	0	0	0	0	0	0	0
74277337866aeeef3c2ccb1b7408554b	0	0	0	0	0	0	0	0	0	0	0	0	0	0	0	0	0	0	0	0	0	0	0	0	0	0	0	0	0	0	0	51	0	0	0	0	0	0	0	0	0	0	0	0	0	0	0	0	0
1c5a874b80facb53ee20893c4d6b1ecb	0	0	0	0	0	0	0	0	0	0	0	0	0	0	0	0	0	0	0	0	0	0	0	0	0	0	0	0	0	0	0	0	0	0	0	0	0	0	0	0	0	0	0	0	0	7	0	0	0
4e6404c869d5b0f748acf884a73de491	0	0	128	0	0	282	0	29	36	0	0	3	0	0	0	0	0	3834	50031	0	0	0	61	2	0	58	0	2	0	0	0	0	0	0	4	0	49	1366	0	0	6066	0	0	16	0	50	7	1492	0
7d5ae35e8806bebf28686ff6f818920d	0	0	0	0	0	0	0	0	0	0	0	0	0	0	0	0	0	0	0	0	0	0	0	0	0	0	0	0	0	0	0	0	0	0	0	0	0	0	0	0	15	0	0	0	0	0	0	0	0
4400af55bf8aca89e3d6728795934fa5	0	0	0	0	0	8	0	0	0	0	0	0	0	0	0	0	0	0	0	0	0	0	0	0	0	0	0	0	0	0	0	0	0	0	0	0	0	0	0	0	0	0	0	0	0	0	0	0	0
89ecc1c9d860715241212626b2673332	0	0	0	0	0	0	0	0	0	0	0	0	0	0	0	0	0	0	0	0	0	0	0	0	0	0	0	0	0	0	0	0	0	0	0	0	0	0	0	0	0	0	0	0	0	4	0	0	0
ec117bfab7f495124ec3ba809b08de56	0	0	0	0	0	0	0	0	0	0	0	0	0	0	0	0	0	0	0	0	0	0	0	0	0	0	0	0	0	0	0	0	0	0	0	0	0	0	0	0	0	0	0	0	0	0	0	0	0
ae7d64ccbf4fcec10a18891569bbb657	0	0	0	0	0	0	16	0	0	0	0	0	0	0	0	0	0	0	0	0	0	0	0	0	0	0	0	0	0	0	0	0	0	0	0	0	0	0	0	0	0	0	0	0	0	0	0	0	0
fd3017024a711ff3267685878af5d91f	380	0	0	0	0	0	0	7	0	0	0	0	0	0	0	0	0	0	0	0	0	0	0	0	0	695	0	0	0	0	73	0	0	0	0	493	0	27	0	0	0	0	0	0	0	11	0	0	0
54d645fc3009bf09e342557e13a8b608	0	0	0	0	0	0	0	0	0	0	0	0	0	0	0	0	0	0	0	0	0	0	0	0	0	0	0	0	0	0	0	0	0	0	0	0	14	0	0	0	0	0	0	0	0	0	0	0	0
066f5268f57453b2e3bf6b287375608c	0	0	0	0	0	0	0	0	0	0	0	0	0	0	0	0	0	0	0	0	0	0	0	0	0	0	0	0	0	0	0	72	0	0	0	0	0	0	0	0	0	0	0	0	0	0	0	0	0
94348656cbf7251facaed963fef497d5	8	0	19	0	0	0	0	0	0	17	0	0	4	15	8	14	2	9	0	9	0	0	8	0	0	0	0	0	0	40	11	0	0	17	0	21	4	0	0	0	18	84	0	0	5	0	6	0	0
2db5b1cd90d9615dd199d0a1d723dad2	0	0	0	0	3	2	0	0	0	5	0	0	0	0	0	0	0	5	0	0	0	4	0	0	0	169	0	0	0	0	0	0	0	0	0	0	94	0	0	0	3	0	0	4	0	0	0	0	0
c5f3d4aea9a45f6f485a95f5c68d4e71	0	0	0	0	0	0	0	0	0	0	0	0	0	0	0	0	0	0	0	0	0	0	0	0	0	0	0	0	0	0	0	0	0	15	0	0	0	0	0	0	0	0	0	0	0	0	0	0	0
3dc1a3db3bd48826c837cda837609c72	0	0	23	0	0	0	0	0	0	0	0	0	0	0	0	0	0	0	0	0	0	0	0	0	0	16	0	0	0	0	0	0	0	0	0	78	7	76	0	0	0	0	0	0	0	0	0	0	0
da3557feffaa4d839e5d42823faae972	5	0	0	0	0	0	0	0	0	0	0	0	0	0	0	0	0	0	0	0	0	0	0	0	0	0	0	0	0	0	0	0	0	0	0	0	0	0	0	0	0	0	0	0	0	0	0	0	0
787cd3579b9f67d7a874a743a9e025a6	0	0	0	0	0	0	0	0	0	0	0	0	0	0	0	0	0	0	0	0	0	0	0	0	0	0	0	0	0	0	0	0	0	0	0	0	0	0	0	0	0	0	0	0	0	159	0	0	0
3dc2ebc6254f501924024291c0e44f79	0	0	0	0	0	0	0	0	0	0	0	0	0	0	0	0	0	0	0	63	0	0	0	0	0	0	50	0	0	0	0	0	0	0	0	51	0	0	0	0	0	0	0	0	0	0	0	0	46
6e25964d918648703e760fb489003f62	0	0	0	0	0	0	0	0	0	0	0	0	0	0	0	0	0	0	0	287	0	0	0	0	0	0	0	0	0	0	0	0	0	0	0	562	0	0	0	0	0	0	0	0	0	0	0	0	0
ce0882fa0aefefa8113314bbf100c926	0	0	0	0	0	0	0	0	0	0	0	0	0	0	0	0	0	0	0	0	0	0	0	0	0	0	0	0	0	0	0	0	0	0	0	0	0	0	0	0	0	0	0	0	0	4	0	0	0
913e5a5ab7fc4c3d490127e0691c4333	0	0	0	0	0	0	0	0	0	0	0	0	0	0	0	0	0	0	0	0	0	0	0	0	0	0	0	2	0	0	0	0	0	0	0	0	0	0	0	0	0	0	0	0	0	0	0	0	0
8cd3a46c13203e616d99961c57954b01	40	0	0	82	0	0	0	0	0	11	48	0	210	93	413	12	106	124	0	4382	0	2230	32	0	0	343	0	513	0	239	40	0	17	165	42	361	40	92	6	81	294	1676	0	0	9	7	933	10	0
2046a77e7991a332b116ea52c7496062	209	0	0	616	0	0	0	3	17	478	0	0	39	0	4628	0	0	68	0	0	0	0	0	0	0	81	0	7	0	432	125	101	170	0	0	62	0	13	0	57	76	244	0	0	15	0	0	0	0
f71af6ce3fb6897036d93ca9763833a6	0	0	0	0	0	0	0	0	0	0	0	0	0	0	0	0	0	0	0	0	0	0	0	0	0	0	0	0	0	0	0	0	0	4	0	0	0	0	0	0	0	0	0	0	0	0	5	0	0
2e6bd168755a2a6111d022bbefb6217c	0	0	0	0	0	0	0	0	0	0	0	0	0	0	0	0	0	0	0	0	0	0	0	0	0	0	0	0	0	0	0	0	0	0	0	0	0	0	0	0	0	0	0	0	0	15	0	0	0
78d1f9dd09f9e780c609088fc10966bf	0	0	0	0	0	0	0	0	0	0	0	0	0	0	0	0	0	0	0	0	0	0	0	0	0	0	0	0	0	0	0	0	0	0	0	0	0	7	0	0	0	0	0	0	0	0	0	0	0
5c95e4b98ab635b3c865adb9ed5cb13e	0	0	0	0	0	0	0	0	0	0	0	0	0	0	0	0	0	0	0	0	0	0	0	0	0	0	0	0	0	0	0	0	0	0	0	0	0	0	0	0	0	0	26	0	0	0	0	0	0
5c0985dab4379f8da1327c37025d237c	0	0	0	0	0	0	0	0	0	0	0	0	0	0	0	0	0	0	0	0	0	0	0	0	0	0	0	0	0	0	0	0	0	0	6	0	0	0	0	0	0	0	0	0	0	0	0	0	8
6cd5da27075defe72c9dc0f28bbda2ce	9	0	0	0	0	0	0	0	0	0	0	0	0	0	0	0	0	0	0	0	0	0	0	0	0	0	0	0	0	4	0	0	0	0	0	0	0	0	0	0	0	0	0	0	0	0	0	0	0
fc0fb346ef29789491116d257886bd85	0	0	0	0	0	0	0	0	0	0	0	0	0	0	4	0	0	0	0	0	0	0	0	0	0	0	0	0	0	0	0	0	0	0	0	0	0	0	0	0	0	0	0	0	0	0	0	0	0
c8bc29ee2bf22a927ec15a45fedc310b	0	0	0	0	0	0	0	0	0	0	0	0	0	0	0	0	0	0	0	0	0	0	0	0	0	0	0	0	0	0	0	0	0	0	0	0	0	0	0	0	0	0	0	0	0	3	0	0	0
6c28eef9d28c7ed6f10b1d59ebf2c203	1833	0	0	1460	19	0	0	0	6	3860	0	0	1476	7	10226	41	1700	3100	0	0	0	0	3618	7	0	524	1272	0	0	5260	912	4393	398	0	0	1778	49	1544	410	4472	3884	1819	0	6	14	0	0	96	20
3a1c54b4a615dd9de8eb5566fef50fb7	0	0	0	0	0	0	0	0	0	0	0	0	0	0	0	605	0	0	0	0	0	0	0	0	0	0	0	0	0	0	0	0	0	0	0	143	0	0	0	0	0	0	0	0	0	0	0	0	0
cc88118022e60dfc92b0b816b67fdb5e	0	0	18	0	0	0	0	0	0	0	0	0	0	0	0	0	0	0	0	0	0	0	0	0	0	0	0	0	0	0	0	0	0	0	0	0	0	0	0	0	0	0	0	0	0	0	0	0	0
53b590c3cc5a284ffa8512f42531d781	0	0	0	0	0	0	0	0	0	0	0	0	0	0	0	0	0	0	0	0	0	0	0	0	0	0	0	0	0	0	0	0	0	0	0	0	0	55	0	0	0	0	0	0	0	0	0	0	0
aaaabb8cf98476ea955df28190e97239	0	0	0	0	0	88	0	0	0	7	2	8	0	0	0	12	0	6	2	0	0	0	0	4	0	0	0	2	0	0	7	0	3	0	5	4	0	0	0	0	6	4	0	0	0	0	0	0	0
bd3f6c0518b5ab1e6adf144244461a4c	0	0	0	0	0	0	0	0	0	0	0	0	0	0	0	0	0	0	0	0	0	0	0	0	0	0	0	0	0	0	0	0	0	0	0	0	0	0	0	0	0	0	0	0	0	2	0	0	0
90d534d989d655dc297a3bddfdc0af14	0	0	0	0	0	0	0	0	0	0	0	0	0	0	0	0	0	0	0	0	0	0	0	0	0	734	0	0	0	0	0	0	0	0	0	0	0	0	0	0	0	0	0	0	0	0	0	0	0
6b9374ad36114bfc34c5b23495df64e0	21	0	0	0	0	0	0	0	0	0	0	0	0	0	0	0	0	0	0	0	0	0	0	0	0	0	0	0	0	0	0	0	0	0	0	0	0	0	0	0	0	0	0	0	0	0	0	0	0
9be00ca91e2e0f87b1ab4258ad77fd05	0	0	0	0	0	0	0	0	0	0	0	0	0	0	0	0	0	0	0	0	0	0	0	0	0	0	0	0	0	0	0	0	0	0	0	0	0	0	0	0	0	0	0	0	0	15	0	0	0
2ef47c7be84529b62af80a5ff290cec8	0	0	0	0	0	0	0	0	0	0	0	0	0	0	0	0	0	0	0	0	0	0	0	0	0	0	0	0	0	0	0	0	0	0	0	0	17	0	0	0	0	0	0	0	0	0	0	0	0
c600c6d09057a1775dfd8ccf85139d9b	0	0	0	0	0	0	0	0	0	0	0	0	0	0	0	0	0	0	0	0	0	0	0	0	0	0	0	0	0	0	0	0	0	0	0	0	0	0	0	0	0	0	0	0	0	2	0	0	0
f52d1ea9dc6fcd55b03cc556b21a7f6e	0	0	0	0	0	0	0	0	0	0	0	0	0	0	0	0	0	0	0	0	6	0	0	0	0	0	0	0	0	0	0	0	0	0	0	0	0	0	0	0	0	0	0	0	0	0	0	0	0
70f72fbfa0199b73a4feb007089a354e	0	0	0	81	0	0	0	0	0	0	0	0	0	0	0	0	0	0	0	0	0	0	0	0	0	0	0	0	0	0	0	0	21	0	0	0	12	0	0	0	0	0	0	0	0	0	0	0	0
67dc2095b6455f900047d82d8f3d4bbd	0	0	0	0	0	0	0	0	0	0	0	0	0	0	0	0	0	0	0	0	0	0	0	0	0	0	0	6	0	15	0	0	0	0	0	0	0	0	0	13	0	0	0	0	0	0	0	0	0
c273e3a2994c255f9389b1657748a9e6	10	0	0	0	18	3193	120	0	0	14	226	0	10	53	11	0	84	6	19	70	0	0	0	6	0	0	0	385	0	21	0	10	5	98	58	5	0	0	0	37	12	5	0	0	14	0	349	3	0
a57908aec7f9a49c85de07e09a619728	0	0	0	0	0	0	0	0	0	0	0	0	0	0	0	0	0	5	0	0	0	0	0	0	0	0	0	0	0	0	0	0	0	33	0	0	0	0	0	0	0	0	0	0	0	0	0	0	0
0a60eec1a4829b75467ed786bfc7fd56	0	0	0	0	0	0	0	0	0	9	0	0	0	0	0	0	0	0	0	0	0	0	21	0	0	4	0	0	0	0	0	0	0	0	0	6	7	0	0	0	0	0	0	0	0	0	0	0	0
c79bb268407200d7f36d7e8e96075fec	0	0	0	0	0	0	0	0	0	0	0	0	0	0	0	0	38	0	0	0	0	0	0	0	0	0	0	0	0	0	0	0	0	0	0	0	0	0	0	0	0	0	0	0	0	0	0	0	0
1adcc95e68acb499abd6c6eec32a7e86	0	0	0	0	0	0	0	0	0	0	0	0	0	0	0	0	0	0	0	0	0	0	0	0	0	0	0	0	0	0	0	0	0	0	0	0	0	0	0	0	0	0	0	0	0	25	0	0	0
6b889837534965125d84611c732c82f6	0	0	0	0	0	0	0	0	0	0	0	0	0	0	0	0	0	0	0	0	0	0	0	0	0	0	0	0	0	0	0	0	0	0	0	0	0	0	0	0	0	0	0	0	0	0	0	0	0
b35746ae69a929252318626660eeed7c	0	0	0	0	368	0	0	0	0	0	0	0	0	0	0	0	0	0	0	0	0	0	7	5	0	0	0	0	0	0	0	0	0	0	0	0	0	0	0	0	0	0	0	0	0	0	0	0	0
19670e0a271628dac494c13faaa20c5e	0	0	0	0	0	0	0	0	0	0	0	0	0	0	0	0	0	0	0	0	0	0	0	0	0	0	0	0	0	0	0	0	0	0	0	0	0	0	0	0	22	0	0	0	0	0	0	0	0
5c9da95a4d08fe441aaec98123a76a71	0	0	0	0	0	105	0	0	0	0	0	0	0	0	0	0	0	0	0	0	0	0	0	0	0	0	0	0	0	0	0	0	0	0	0	0	0	0	0	0	0	0	0	0	0	0	0	0	0
8791bad1115ed67946f71bdfb16a72bb	0	0	0	0	0	0	0	0	0	0	0	0	0	0	0	0	0	0	0	0	0	0	0	0	0	150	0	0	0	0	0	0	0	0	0	0	0	0	0	0	0	0	0	0	0	0	0	0	0
ee81b447fcdac73c9865e1acf895827b	0	0	0	0	0	0	0	0	0	0	0	0	0	0	0	0	0	0	0	0	0	0	0	0	0	0	0	0	0	0	0	0	0	0	0	0	22	0	0	0	0	0	0	0	0	0	0	0	0
ee112a4a74c421e204a2222d121a5970	0	0	0	0	0	0	0	0	0	0	0	0	0	0	0	0	0	0	0	0	0	0	0	0	0	0	0	0	0	33	0	0	0	0	0	0	0	0	0	0	0	4	0	0	0	0	0	0	0
52e9eae57ec3973e503bacad34baef75	0	0	0	353	0	0	0	0	0	0	0	0	0	0	0	0	0	0	0	0	0	0	0	0	0	0	0	4	0	0	0	0	97	0	0	0	0	0	0	0	0	0	0	0	0	0	0	0	0
bd3e98f98a5a27c1176d3507a4150ddb	0	0	0	0	0	0	0	0	0	0	0	0	0	0	0	0	0	0	0	0	0	0	0	0	0	0	0	0	0	0	0	0	0	0	0	0	0	0	0	0	0	0	0	0	0	5	0	0	0
8ab86a4493b78524839e7d15d61af29b	0	0	0	0	0	0	0	0	4	0	0	0	0	0	0	0	0	0	0	0	0	0	0	0	0	611	0	0	0	0	0	0	0	0	0	0	13	172	0	0	0	0	0	0	0	6	0	0	0
befe69841cb5abfb716ca9250e8b7d98	0	0	0	0	0	0	0	0	0	0	0	0	0	0	0	0	0	0	0	0	0	0	0	0	0	0	0	0	0	0	0	0	0	0	0	0	0	0	0	0	0	0	0	0	0	3	0	0	0
964aced8ec90c6221c8a3e94b2577cba	0	0	0	0	0	0	0	0	0	0	0	0	0	0	0	0	0	0	0	0	0	0	0	0	0	0	0	0	0	0	0	0	0	0	0	0	0	0	0	0	0	0	0	0	0	6	0	0	0
923f6b2360d9b4fff8ad2427bf355a78	0	0	0	0	0	0	0	0	0	0	0	0	0	0	0	0	0	0	0	0	0	0	0	0	0	0	0	0	0	0	0	0	0	0	0	0	0	0	0	0	0	0	0	0	0	0	0	0	0
699a4ffadd4599d2b17f18c8ffd1fe8c	0	0	0	0	0	0	0	0	0	0	0	0	0	0	0	0	0	0	0	0	0	0	0	0	0	32	0	0	0	290	0	1059	0	0	0	233	0	79	0	0	0	151	0	0	0	0	0	0	0
7e69930c9e197233e921c17a4b5f0466	0	0	0	0	0	0	0	0	0	0	0	0	0	0	0	0	0	0	0	0	0	0	17	0	0	0	0	0	0	0	0	0	0	0	0	0	0	0	0	0	0	0	0	0	0	0	0	0	0
d09af28e0acc80422f2cfd3220f926bf	0	198	0	0	0	4	0	0	5	0	0	18	0	0	0	0	0	0	0	0	6	0	0	0	4	0	0	0	0	0	0	0	0	0	0	0	0	0	0	0	0	0	0	0	0	0	0	0	0
1c25fb0f750af3891c1792096361c7cf	7	0	44	0	0	0	0	0	0	0	0	0	0	0	0	0	0	0	0	0	0	0	0	0	0	0	0	0	0	0	32	3	0	0	0	18	0	0	0	0	85	76	0	0	0	0	5	0	0
0699c61196a3e592b70821934427f68e	0	0	0	0	0	0	0	0	0	0	0	0	0	0	0	0	0	0	0	0	0	0	0	0	0	0	0	0	0	0	0	0	0	39	0	0	0	0	0	0	0	0	0	0	0	0	1442	0	0
8726ecb4a6a18d0b10874df452f53f29	0	0	0	0	0	0	0	0	0	0	0	0	0	0	0	0	0	0	0	0	0	0	0	0	0	0	0	0	0	0	0	0	0	0	0	0	22	0	0	0	0	0	0	0	0	0	0	0	0
6fdc8bc504295ed6bde9f489e28e2a38	0	0	0	0	0	0	0	0	0	0	0	0	0	0	0	0	0	0	0	0	0	0	0	0	0	0	0	0	0	0	0	0	0	0	0	0	0	0	0	0	0	4	0	0	0	0	0	0	0
8c276ec935aa711275574240e7896089	0	0	0	0	0	0	0	0	0	0	0	0	0	0	0	0	0	0	0	0	0	0	0	0	0	0	0	0	0	0	0	0	0	0	0	0	13	0	0	0	0	0	0	9	0	0	0	0	0
3cf706729a40a2fdb23e59e11c88400e	0	0	0	0	0	0	0	0	45	0	0	0	0	0	0	0	0	0	0	0	0	0	0	0	0	0	0	0	0	0	0	0	0	0	0	0	169	0	0	0	0	0	0	0	0	0	0	0	0
e96279cd61d47b05ff111f20628daab5	5	0	27	0	0	0	0	0	0	0	0	0	0	0	0	0	0	0	0	0	0	0	0	0	0	0	0	0	0	0	28	0	0	0	0	0	0	0	0	0	9	0	0	0	0	0	0	0	0
6ac6e447929fee999419b1cf961749a6	0	0	0	0	0	0	0	0	0	0	0	0	0	0	0	0	0	0	0	5	0	0	0	0	0	0	0	0	0	0	0	0	0	0	0	0	0	0	0	0	0	0	0	0	0	0	0	0	0
32230fe402388c5caa0307a25be8535b	0	0	0	0	0	0	0	0	0	0	48	0	0	0	0	0	0	0	0	0	0	0	0	0	0	0	0	0	0	0	0	0	0	0	0	0	0	0	0	206	21	0	0	0	0	0	0	0	0
faca5d98871af3d13eef82bf76f7303b	0	0	0	0	0	0	0	0	0	0	0	0	0	0	0	0	0	0	0	0	0	0	0	0	0	0	0	0	0	0	0	0	0	0	0	0	0	14	0	0	0	0	0	0	0	0	0	0	0
442fd8838843e13192b561478f908b1b	0	0	0	0	0	0	0	0	0	0	0	0	0	0	0	0	0	0	0	0	0	0	0	0	0	0	0	0	0	0	0	0	0	0	0	0	0	0	0	0	2	0	0	0	0	0	0	0	0
58368657ceeec148f331a982c90fd803	0	0	0	0	0	0	0	0	0	0	0	0	0	0	0	0	0	0	0	0	0	0	0	0	0	0	0	0	0	0	0	0	0	0	0	0	0	0	0	0	0	0	0	0	0	0	0	0	0
93b644bb22afbc9140b9d87b254e2393	0	0	0	0	0	0	0	0	0	0	0	0	0	0	0	0	0	7	0	0	0	0	0	0	0	0	0	0	0	0	0	0	0	0	0	0	0	0	0	0	0	0	0	0	0	0	0	0	0
d867c94462befb630388866ae9efe91b	0	0	0	0	0	0	0	0	0	0	0	0	0	0	0	0	0	0	0	0	0	0	4	0	0	0	0	0	0	0	0	0	0	0	0	0	0	0	0	0	0	0	0	0	0	0	0	0	0
599e56399bbdbab4201e0bac88e85d3d	0	0	0	0	0	0	0	0	7	0	0	0	0	0	0	0	0	0	0	0	0	0	0	0	0	0	0	0	0	0	0	0	0	0	0	0	0	0	0	0	0	0	0	0	0	8	0	0	0
e0d71bd12ac03888f952b5bd0ee218c2	0	0	0	0	0	0	0	0	0	0	0	0	0	0	0	0	0	0	0	0	0	0	0	0	0	0	0	0	0	0	6	0	0	0	0	0	0	0	0	0	0	0	0	0	0	0	0	0	0
f08307cda4f7a049e43beb4ce2633da6	0	0	0	11	0	66	24	0	0	31	29	0	0	3	11	0	7	20	10	27	0	49	12	19	0	29	10	23	0	27	19	0	4	14	39	17	40	20	14	0	0	4	0	0	0	0	0	9	42
e4628da0d71bd9fbd91374cb8b112cc3	35	49	2	0	2449	35	3	0	47	0	0	0	0	0	7	0	0	0	602	0	0	83	79	0	10614	0	34	0	0	0	70	0	280	0	6778	0	133	6	613	0	0	11	25	0	0	0	0	0	232
a1ad8e16a3652990108fa9eb20f7607c	0	0	0	0	0	0	0	0	0	0	0	0	0	0	0	0	0	0	0	0	0	0	0	0	0	0	0	0	0	0	0	0	0	0	0	0	0	0	0	0	0	0	0	0	0	0	0	0	0
935f0c54e54e8a8b3e4651fe67057d1a	0	0	0	0	0	0	0	0	0	0	0	0	0	0	0	0	0	0	0	0	0	0	0	0	0	0	0	0	0	0	0	0	0	0	0	0	23	0	0	0	0	0	0	0	0	0	0	0	0
d4ed77827b0ab2f9533535d62c875059	0	0	0	0	0	0	0	0	0	0	0	0	0	0	0	0	0	0	0	0	0	0	0	0	0	0	0	0	0	0	0	0	0	0	0	0	0	0	0	0	0	0	0	0	0	0	7	0	0
5729f17a4e074c9ef6cc5a5750032976	0	0	0	0	0	0	0	0	0	0	0	0	0	0	0	0	0	0	0	0	0	0	0	0	0	0	0	0	0	0	0	0	0	0	0	0	0	0	0	0	0	0	0	0	0	10	0	0	0
e3a51c029f4eee169d0e82c810ccce03	0	0	0	0	0	0	0	0	0	0	0	0	0	0	0	0	0	0	0	0	0	0	0	0	0	0	0	0	0	0	0	0	0	0	0	0	0	0	0	0	0	0	0	0	0	16	0	0	0
16ac62301633cc12de1acba5b5139898	0	0	0	0	0	5	0	0	0	0	0	0	0	0	0	0	0	0	0	0	0	0	0	0	0	0	0	0	0	0	0	0	0	0	0	0	20	0	0	0	0	0	0	0	0	0	0	0	0
ddfd0212c76ec7738d88122908e66fc3	0	0	0	0	0	0	0	22	0	0	0	0	0	0	0	0	0	0	0	0	0	0	0	0	0	0	0	0	0	0	0	0	0	0	0	0	0	0	0	0	0	0	0	0	0	0	0	0	0
2d20e7ff9c5279db90f3e17e20514cad	0	0	0	0	0	0	0	0	0	0	0	0	0	0	0	0	0	0	0	4	0	0	0	0	0	0	0	0	0	0	0	0	0	0	0	0	0	0	0	0	0	0	0	0	0	0	0	0	0
99be341312eb9f5094d5d3c87559edcf	0	0	0	0	0	0	0	0	12	0	0	0	0	0	0	0	0	0	0	0	0	0	0	0	0	0	0	0	0	0	0	0	0	0	0	0	0	0	0	0	0	0	0	0	0	0	0	0	0
ecdb6a17484eb94a1183036cab7a117c	0	0	0	0	0	0	0	0	0	0	0	0	0	0	0	0	0	0	0	0	0	0	0	0	0	0	0	0	0	0	0	0	0	0	0	0	0	0	0	0	3	0	0	0	0	0	0	0	0
8305ba5f8a1d5836c2e924fffc48ab7a	0	0	0	0	0	0	0	0	0	0	0	0	0	0	0	0	0	0	0	0	0	0	0	0	0	0	0	0	0	0	0	0	0	0	0	0	7	0	0	0	0	0	0	0	0	0	0	0	0
de2bd8e5b2b60c6a55308ad8076c30d4	0	0	0	0	10	0	0	0	0	0	5	0	0	0	0	0	0	0	0	0	0	0	0	19	0	0	0	0	0	0	0	0	0	0	0	0	0	0	0	0	0	0	5	0	0	0	0	0	0
548efc1006a8de1d1b1a681ef44cd87d	0	0	0	0	0	0	0	0	0	0	0	0	0	0	0	0	0	0	0	0	0	0	0	0	0	0	0	0	0	0	0	0	0	0	0	0	10	0	0	0	0	0	0	0	0	0	0	0	0
9482b3c09ac16e857f61460ca07efc8f	0	97	0	0	0	157	0	0	1370	24	0	40	0	99	0	19	0	0	286	83	0	0	221	84	344	0	0	0	1032	0	136	0	177	16	477	9	0	0	0	592	53	0	110	258	15	0	0	0	344
bd04538db24a7aeb3d49a236ada3f8d0	0	0	0	0	0	0	0	0	0	0	0	0	0	0	0	14	0	0	0	0	0	0	0	0	0	0	0	0	0	0	3	0	0	0	0	0	0	0	0	0	0	9	0	11	0	0	8	0	0
4a90fb7083d5da6432dbd9b84963c737	0	0	0	0	0	0	0	0	0	0	0	0	0	0	0	0	0	0	0	0	0	0	0	0	0	0	0	0	0	0	0	0	0	0	0	0	0	0	0	0	0	0	0	0	0	0	0	0	0
37fd92aeb3c01a176457e80e00ac2c09	0	0	0	0	0	0	0	0	0	0	0	0	0	0	0	0	0	0	0	0	3	0	0	0	0	0	0	0	0	0	0	0	0	0	0	0	0	0	0	0	0	0	0	0	0	0	0	0	0
04f54da4d23d100a883133084806714d	0	0	0	0	0	0	0	0	0	0	0	0	0	0	0	0	0	0	0	0	0	0	0	0	0	0	0	0	0	0	0	0	0	0	0	0	0	0	0	0	0	0	0	0	0	0	0	0	0
26355d5fd02a6a721b7b1c3a7daa428e	0	0	0	0	0	0	0	0	0	0	0	0	0	0	0	0	0	0	0	0	0	0	0	0	0	0	0	0	0	0	0	0	0	0	0	0	0	0	0	0	0	0	0	0	0	0	0	0	0
db0372b4615b64c5c1e6376c3f3d723e	0	0	0	0	0	0	0	0	0	0	0	0	0	0	0	0	0	0	0	0	0	0	0	0	0	0	0	0	0	0	0	0	0	0	0	0	0	0	0	0	0	0	0	0	0	0	0	0	0
cec15635e8125c18c947f503e44a1565	0	0	0	0	0	0	0	0	0	0	0	0	0	0	0	0	0	0	0	0	0	0	0	0	0	0	26	0	0	0	0	0	0	0	0	0	0	0	0	0	0	0	0	0	40	0	0	0	0
3cb3833e6d59bc7b93209ff1578e84ea	33	0	0	0	0	0	0	0	0	0	0	0	0	0	0	0	0	0	0	0	0	0	0	0	0	0	0	0	0	0	0	0	0	0	0	0	0	0	0	0	0	0	0	0	0	0	0	0	0
9aa949c3c5a6256497b0b88277059289	0	0	0	0	0	0	0	0	0	0	0	0	0	0	0	0	0	0	0	0	0	0	0	0	0	0	0	0	0	0	0	0	0	0	0	0	0	0	0	0	0	0	0	0	0	0	0	0	0
e934ea121e897073c80de4e296dcd751	0	0	0	0	0	0	0	0	0	0	0	0	0	0	0	0	4	0	0	0	0	0	0	0	0	0	0	0	0	0	0	0	0	0	0	0	0	0	0	0	0	0	0	0	0	0	0	0	0
f327ef630fdb5d477d44037abf6cffb7	0	0	0	0	0	0	0	0	0	0	0	0	0	0	0	0	0	0	0	0	0	0	2	0	0	0	0	0	0	0	0	0	0	0	0	0	0	0	0	0	0	0	0	0	0	0	0	0	0
edcd7af76b6825cf9efc4cbef91f13be	0	0	0	0	0	0	0	0	0	0	0	0	0	0	0	0	0	0	0	0	0	0	0	0	0	0	0	0	0	0	0	43	0	0	0	0	0	0	0	0	0	0	0	0	0	0	0	0	0
4434ceaf6f045b0a6014b2e1df9f54d4	0	0	0	0	0	0	0	0	0	0	0	0	0	0	0	0	0	0	0	0	0	0	0	0	0	0	0	0	0	0	0	2	0	0	0	0	0	0	0	0	0	0	0	0	0	0	0	0	0
cde349cbd48a60428946fb0ebd6ad4fd	83	0	0	0	0	0	0	0	5	0	0	0	0	0	0	0	0	0	0	0	0	0	0	0	0	39	0	0	0	0	0	119	0	0	0	0	0	26	0	0	0	0	0	0	0	0	0	0	0
b5207577bc7e250e51b9720a1d923147	0	0	0	0	0	0	0	0	0	0	0	0	0	0	0	0	0	0	0	0	0	0	0	0	0	0	0	0	0	0	0	0	0	0	0	0	0	0	0	0	0	0	0	0	0	0	0	0	0
103da6715b1a3ea59e8c59aee04a92c4	0	0	0	0	0	0	0	0	0	0	0	0	0	0	0	0	0	0	0	0	0	0	0	0	0	0	0	0	0	0	0	0	0	0	0	0	0	0	0	0	0	0	0	0	0	5	0	0	0
71e7e8b2278df9c40e95a1758293c44d	0	0	0	0	0	0	0	0	0	0	0	0	0	0	0	0	0	0	0	0	0	0	0	0	0	0	0	0	0	0	0	0	0	0	0	0	0	0	0	0	0	12	0	0	0	0	0	0	0
a174ee747a76d61b86bb2c53a6c60a2d	0	0	0	0	0	0	8	0	0	0	0	0	0	0	0	0	0	0	0	0	0	0	0	0	0	0	0	0	0	0	0	0	0	0	0	0	0	0	0	0	0	0	0	0	0	0	0	0	0
932122c688fe6ca662f3fddfa4c038cc	0	0	0	0	0	0	0	0	0	0	0	0	0	0	0	0	0	0	0	0	0	0	0	0	0	0	0	0	0	0	0	0	0	0	0	0	0	0	0	0	0	0	0	0	0	2	0	0	0
a6fc36cfe04ca63d2216241e6e4af28b	0	0	0	0	0	0	0	0	0	13	0	0	0	0	0	0	0	0	0	0	0	0	0	0	0	0	0	0	0	0	0	36	0	0	0	0	0	3	0	0	26	0	0	0	0	0	0	0	0
5abe0fab284eb248058cc1b1afcbea24	0	0	0	0	0	0	0	0	0	0	0	0	0	0	3	0	0	0	0	0	0	0	0	0	0	0	0	0	0	0	7	0	0	0	0	0	0	0	0	0	0	0	0	0	0	0	0	0	0
a4598b3afacc9f95245ad52ed6ce64ad	0	0	0	0	0	0	0	0	0	0	0	0	0	0	0	0	0	0	0	0	0	0	0	0	0	0	0	0	0	0	65	0	0	0	0	0	0	0	0	0	0	0	0	0	0	0	0	0	0
6ff084fc32ee0202e1b38da5f7007e45	0	0	0	0	0	0	0	0	0	0	0	0	0	0	0	0	0	0	0	0	0	0	0	0	0	0	0	0	0	0	0	21	0	0	0	0	0	0	0	0	0	18	0	0	0	53	81	0	0
b10ff224af82a5bc63ab37da39b70129	0	0	0	0	0	0	0	0	0	0	0	0	0	0	0	0	0	0	0	0	0	0	0	0	0	0	0	0	0	0	0	0	0	0	0	0	0	0	0	0	0	0	0	0	0	0	16	0	0
c21709eb412580b8bd11891b6f49d7bc	0	0	0	0	0	0	0	0	0	0	0	0	0	0	0	0	0	0	0	0	0	0	0	0	0	0	0	0	0	0	0	0	0	0	0	0	0	0	0	0	0	0	0	0	0	14	0	0	0
ffee592a3fd2734a273162e8fff3de2a	9721	25	933	2695	61	322	26986	0	26	14590	40	34	7463	3579	20941	395	9222	9167	10	4117	20	25	6299	4227	20	1480	2609	15	60	7182	3093	2545	852	16551	37	4511	96	2594	1918	5879	2224	6495	44	23	1357	0	12383	2648	44
991a7494f439623dbe325ee7a742c50d	0	0	0	0	0	0	0	0	0	0	0	0	0	0	0	0	0	0	0	0	0	0	0	0	0	0	0	0	0	0	0	0	0	0	0	0	0	0	0	0	0	0	0	0	0	0	0	0	0
e1de94527fa9d90f741cdd556a8d08e5	0	0	0	0	0	0	0	0	0	0	0	0	0	0	0	0	0	0	0	0	0	0	0	0	0	0	0	0	0	0	0	0	0	0	0	0	0	0	0	0	0	0	0	0	0	6	0	0	0
64261bd5d8361172fc7cf1bef7f5ef55	0	0	0	0	0	0	0	0	0	0	0	0	0	0	0	0	0	0	0	0	0	0	0	0	0	0	0	0	0	0	13	0	0	0	0	0	0	0	0	0	0	0	0	0	0	0	0	0	0
d5eacd287b812a2f98ca100b27cc1c12	0	0	0	0	0	0	0	0	0	0	0	0	0	0	0	0	0	0	0	0	0	0	0	0	0	0	0	0	0	0	0	0	0	0	0	0	0	0	0	18	0	0	0	0	0	0	0	0	0
f914b1c442de2d9ce9c937f7a119fe35	0	0	0	0	0	0	0	0	0	0	0	0	0	0	0	0	0	0	0	0	0	0	0	0	0	0	0	0	0	0	0	0	0	0	0	0	0	0	0	0	0	0	0	0	0	203	0	0	0
ede237ac725f66109bcfaebb06c384a7	0	0	0	0	0	0	0	0	0	0	1103	0	0	0	0	0	0	0	0	0	0	0	0	0	0	0	0	0	0	0	0	0	0	0	0	0	0	0	0	0	0	0	0	0	0	0	0	0	0
b9b42707948a2d0b0a083605562546bc	0	0	0	0	0	0	0	0	0	0	0	0	0	0	0	0	0	0	0	0	0	0	0	0	0	0	0	0	0	0	0	0	0	0	0	0	7	0	0	0	0	0	0	0	0	0	0	0	0
c6e8fc7321b6f22b64e324594511de8a	0	0	0	0	0	0	0	0	0	0	0	0	0	0	0	0	0	0	0	0	0	0	0	0	0	0	0	3	0	0	0	0	0	0	0	0	0	0	0	0	0	0	0	0	0	0	0	0	0
c64a2fefc61dbdfde63fb71f4d54ab0a	0	0	0	0	0	0	0	0	0	0	0	0	0	0	0	0	0	0	0	0	0	0	0	0	0	0	0	0	0	0	0	0	0	0	0	0	0	0	0	0	0	0	0	0	0	5	0	0	0
bf92f682dd8e7a3de56debb8e68b16a9	0	0	0	0	0	0	0	0	0	0	0	0	0	0	0	0	752	0	0	0	0	0	0	0	0	0	0	0	0	0	0	0	0	0	0	0	13	0	0	0	0	0	0	0	0	0	0	0	0
608fb2c71bb64b60dbbf20989af2b7ed	0	0	0	0	0	0	0	0	0	0	0	0	0	0	0	0	0	0	0	0	0	0	0	0	0	0	0	0	0	0	0	0	43	0	0	0	0	0	0	0	0	0	0	0	0	0	0	0	0
529edd19f5fe034584a0a257bea92869	0	0	0	0	0	0	0	0	0	0	0	0	0	0	0	0	0	0	0	0	0	0	0	0	0	0	0	3	0	5	0	0	0	0	2	0	4	0	0	0	0	0	0	0	0	0	0	0	0
640a2312f15aeb7fde63a37bc90579cd	0	0	0	0	0	0	0	0	0	0	0	0	0	0	0	0	0	0	0	0	0	0	0	0	0	0	0	0	0	0	0	0	0	0	0	0	0	0	0	0	0	0	0	0	0	41	0	0	0
de879651123cbad3a7a0fbdbe8e1bece	0	0	0	0	0	0	0	0	0	17	0	0	0	0	0	0	0	288	0	0	0	0	0	0	0	0	0	0	0	0	0	4	0	0	0	0	0	0	0	0	0	0	0	0	0	0	0	0	0
fe20c4fbdd9f7b255e81f533fd1793e1	0	0	0	0	0	0	0	0	0	0	0	0	0	0	0	0	0	0	0	0	0	0	0	0	0	0	0	0	0	0	0	0	0	0	0	0	0	0	0	0	0	0	0	0	289	0	0	0	0
48435e313751f4c0fd47b89f6126e718	0	0	5	0	0	0	0	0	0	499	0	0	0	0	0	0	0	0	0	0	0	27	0	0	0	91	0	0	0	168	17	0	0	0	0	0	24	265	0	0	0	0	0	0	0	0	0	0	0
6ab1d48e2c0993ad58c4747ab98f203f	0	0	0	0	0	0	0	0	0	0	0	0	0	0	0	0	0	0	0	0	9	0	0	0	0	0	0	0	0	0	0	0	0	0	0	0	19	0	0	0	0	0	0	0	0	2	0	0	0
ad1eb14390ba639d0fdd8ff0ea1cb26a	0	0	0	0	0	0	0	0	0	0	0	0	0	0	0	0	0	0	0	0	0	0	0	0	0	0	0	0	0	0	0	0	0	0	0	0	14	0	0	0	0	0	0	0	0	0	0	0	0
0d07d7c862320082abba538a81590782	104	0	50	751	0	491	114	0	0	69	0	0	91	0	3965	443	221	0	0	0	0	0	0	0	0	33	1707	0	0	0	0	278	232	0	15	141	20	13	0	0	43	479	0	0	0	0	0	0	0
117e8e66becaec57a7c13570c3f43d2f	9	0	0	0	0	0	0	0	0	0	0	0	0	0	0	0	0	0	0	0	0	0	0	0	0	0	0	0	0	0	0	0	0	0	0	0	0	0	0	0	0	0	0	0	0	0	0	0	0
e58fcaaee0b9858e963b6c6f4410a238	0	0	0	0	0	0	0	0	0	0	0	0	0	0	0	0	0	0	0	0	0	0	0	0	0	0	0	0	0	0	0	0	0	0	0	0	0	0	0	0	0	0	0	0	0	0	0	0	0
dbb2024b4b48b786bcec89e3d8a8db81	0	0	0	0	0	0	0	0	0	0	0	0	0	0	0	0	0	0	0	0	0	0	0	0	0	0	0	0	0	0	0	0	0	0	0	0	0	0	0	0	0	0	0	0	0	12	0	0	0
cfd59e404bf76196c8687548d5845343	0	0	0	0	0	0	0	0	0	0	0	0	0	0	2	0	0	0	0	0	0	0	0	0	0	0	0	0	0	0	0	0	0	0	0	0	0	0	0	0	0	0	0	0	0	0	0	0	0
c6901c3e77ecd4a6aa88d1b3e2592bfe	0	0	0	0	0	0	0	0	0	0	0	0	14	0	0	0	0	0	0	0	0	0	0	0	0	0	172	0	0	0	37	0	0	0	0	0	0	0	0	0	0	0	0	0	0	0	0	0	0
dde7888c206dc55b5e34477b0a3617d7	0	0	0	0	0	0	0	0	0	0	0	0	0	0	0	0	0	0	0	0	0	0	0	0	0	0	0	0	0	0	0	0	0	0	0	0	0	0	0	0	0	0	0	0	0	5	0	0	0
149ecac8d163e3a89d5351caeefb3c3d	0	0	0	0	0	0	0	0	0	0	0	0	0	0	0	0	0	0	0	0	0	0	0	0	0	0	0	0	0	0	0	0	0	0	0	6	0	0	0	0	0	0	0	22	0	0	0	0	0
ef7be7e010b8bd11563ab19fb49bc339	0	0	0	0	0	0	0	0	0	0	0	0	0	0	0	0	0	0	0	0	0	0	0	0	0	0	0	0	0	0	0	0	0	0	0	0	0	0	0	0	0	0	0	0	0	0	0	0	0
a73881c00c426a0e37019291cf8c6125	0	0	0	0	0	0	0	0	0	0	0	0	0	0	0	0	2	0	0	0	0	0	0	0	0	0	0	0	0	0	0	0	0	0	0	0	0	0	0	0	0	0	0	0	0	0	0	0	0
a7e13e2fb57a180b0e7536f0025a0939	0	0	0	0	0	0	0	0	0	0	0	0	0	0	0	0	0	0	0	0	0	0	0	0	0	0	0	0	0	0	0	0	0	0	0	0	0	0	0	0	0	0	0	0	0	0	0	0	0
a3dbc08cd42c66e27357d292b0c3ed65	0	0	0	9	0	0	0	0	0	0	0	0	0	0	0	0	0	0	0	0	0	0	0	0	0	0	0	0	0	0	7	0	0	0	0	0	0	0	0	0	0	0	0	0	0	0	0	0	0
416d28fa16e263ffd2d56cfb96d6b830	0	0	0	0	3035	0	0	0	0	0	0	0	0	0	0	0	117	0	0	0	0	0	0	0	0	17	0	0	0	0	0	22	0	0	0	97	32	0	0	0	0	0	0	0	0	0	0	0	0
892c5d2c54efb8d4f147a0e168dc56c9	0	0	0	0	0	0	0	0	0	0	0	0	0	0	0	0	0	0	0	0	0	0	0	0	0	4	0	0	0	0	0	0	0	0	0	0	0	0	0	0	0	0	0	0	0	0	0	0	0
6e847600e2464a3c3427207b4967be20	0	0	0	0	0	0	0	0	0	0	0	0	0	0	0	0	0	0	0	0	0	0	0	0	0	13	0	0	0	0	0	0	0	0	25	0	0	24	0	0	0	0	0	0	0	0	0	0	0
c3f26fa66c7978d3b9ab711cf01d92fe	0	0	0	0	0	0	0	0	0	0	0	0	0	0	0	0	0	0	0	0	0	0	0	0	0	13	0	0	0	0	0	0	0	0	0	0	0	0	0	0	0	0	0	0	0	0	0	0	0
899cf7e76fe36ba39e326fd410349bf0	0	0	0	0	0	0	0	0	0	0	0	0	0	0	0	0	0	0	0	0	0	0	0	0	0	0	0	0	0	0	0	0	0	0	0	0	0	8	0	0	0	0	0	0	0	0	0	0	0
3056dc33a51068e3cb758d1c5c8ed7f4	0	0	0	0	0	0	0	0	0	0	0	0	0	0	0	0	0	0	0	0	0	0	0	0	0	0	0	0	0	0	0	0	0	0	0	0	0	0	0	0	0	0	0	0	0	2	0	0	0
a39869770be8f3b7291c294598da3b14	0	0	0	0	0	0	0	0	0	0	0	0	0	0	0	0	0	0	0	0	0	0	0	0	0	0	0	0	0	5	0	0	0	0	0	0	0	0	0	0	0	0	0	0	0	0	0	0	0
d971e651307ee80533c8b3ccd8f5b055	0	0	4	0	0	0	0	0	0	0	0	0	0	0	0	0	0	0	0	0	0	0	0	0	0	0	0	0	0	7	0	9	0	0	0	0	0	0	0	0	0	0	0	0	0	10	0	0	0
555a024325bc4eb1921763db45916fa3	0	0	0	0	0	0	0	0	0	0	0	0	0	0	0	0	0	0	0	0	0	0	0	0	0	0	0	0	0	0	0	0	0	0	0	0	0	0	0	0	0	0	0	0	0	28	0	0	0
ec351f472853bfe2be8989a151fb4afe	0	0	0	0	0	0	0	0	0	0	0	0	0	0	0	0	0	0	0	0	0	0	0	0	0	0	0	0	0	0	0	0	0	0	0	0	0	0	0	0	6	0	0	0	0	0	0	0	0
91d54daebdc1c4fb678e5ce004cf2263	0	0	0	0	0	0	0	0	0	0	0	0	0	0	0	0	0	0	0	0	0	0	0	0	0	0	0	0	0	0	0	0	0	0	0	0	0	0	0	0	0	0	0	0	0	0	0	0	17
b19ab08d8775b025ca4aa181dfc0aa75	0	0	0	0	0	0	0	0	0	0	0	0	0	0	0	0	0	0	0	0	0	0	0	0	0	0	0	0	0	0	0	0	0	0	0	0	0	0	0	0	0	15	0	0	0	0	0	0	0
0dd33a47e53be3cc3524752f1dc393c2	8	0	0	0	2585	0	0	0	0	0	0	0	0	0	0	0	0	0	0	0	0	0	0	0	0	0	1072	0	0	0	0	0	0	0	0	0	0	0	0	0	104	0	0	0	0	1940	0	0	0
35484f4205114d7af7ddc654baff4321	0	0	0	0	0	0	0	0	0	0	0	0	0	0	0	0	0	0	0	0	0	0	0	0	0	0	0	0	0	0	0	0	0	36	0	0	0	0	0	0	0	0	0	0	0	0	0	0	0
03553013d32b6dd0dd00ab2aa960e7f4	0	0	0	0	0	0	0	0	0	0	0	0	0	0	0	0	0	0	0	0	0	0	0	0	0	0	0	0	0	0	0	0	0	0	0	0	0	0	0	0	0	7	0	0	0	0	0	0	0
bf4a792dfcf5be9c78ed4480a210a160	0	0	0	90	0	0	0	0	0	0	0	0	0	0	0	0	0	0	0	0	0	0	0	0	0	0	0	0	0	0	0	0	0	0	0	0	0	0	0	0	0	0	0	0	0	0	0	0	0
9356d50592c6b39a4f21a4875f228b97	12	0	0	0	0	0	0	0	0	0	0	0	0	0	0	0	0	0	0	0	0	0	0	0	0	0	0	0	0	0	15	0	0	0	0	0	0	5	0	26	22	35	0	34	0	0	0	0	0
6e5d2198f105bb4cd95b94622ffdb646	0	0	0	0	0	0	0	0	0	0	0	0	0	0	0	0	18	0	0	0	0	0	0	0	0	0	89	0	0	0	0	0	0	0	0	0	0	0	0	0	0	0	0	0	0	0	0	0	0
d8da75d4c3aa1aaddccaf1dc22b77418	0	0	0	0	0	0	0	0	0	0	0	0	0	0	0	0	0	0	0	0	0	0	0	0	0	0	0	0	0	0	0	0	0	0	0	0	0	0	0	0	0	0	0	0	0	0	0	0	0
5b937bc741ea381f09df4acb7ad642f3	0	0	0	0	0	0	0	0	0	0	0	0	0	0	0	0	0	0	0	0	0	0	0	0	0	0	0	0	0	40	47	35	0	0	0	0	0	0	0	0	0	0	0	0	0	0	0	0	0
512caf4881be108577e1ca0e05672ed1	0	0	137	37	0	0	0	10	0	42	0	0	13	1233	0	0	35	0	0	1044	0	0	0	0	0	33	0	0	0	155	0	40	23	0	0	0	0	0	0	133	0	74	0	0	0	0	1975	0	0
e63760d4c5e638e88d5de25ca6dd055e	0	0	0	0	0	0	0	0	0	0	0	0	0	0	0	0	0	0	0	0	0	0	0	0	0	0	0	0	0	0	232	0	0	0	0	0	0	0	0	0	0	0	0	0	0	0	0	0	0
43a38e560ce2943050c81caea53f7089	0	0	0	0	0	0	0	0	0	0	0	0	0	0	0	0	0	0	0	0	0	0	0	0	0	0	0	0	0	0	0	0	0	0	0	0	0	0	0	0	0	0	0	0	0	0	0	0	0
b438a83c52c18f403e356b01674502dd	0	0	0	0	0	109	0	0	0	0	0	0	0	0	0	0	0	0	0	0	0	0	0	0	0	0	0	0	0	0	0	0	0	0	0	0	0	0	0	0	0	0	0	0	0	0	0	0	0
563bee364bbfeb6157f6541e096b2826	0	0	0	0	0	73	0	0	0	5	0	0	0	0	0	0	0	0	0	0	0	0	0	0	0	3	0	0	0	0	0	0	0	0	0	0	0	0	0	0	0	0	0	0	0	0	0	0	0
f198dd230168a8e0bd5e77b40fc211c1	0	0	0	0	0	0	0	0	0	0	0	0	0	0	0	0	0	0	0	0	0	0	0	0	0	0	0	0	0	0	0	0	0	0	0	0	0	0	0	0	0	0	0	0	0	0	0	0	0
5cb73d8f33fb2f2a7b5c539aa1141dbd	0	0	0	0	0	0	0	0	0	0	0	0	0	0	0	0	0	0	0	0	0	0	0	0	0	55	0	0	0	0	0	0	0	0	0	0	0	36	0	0	0	0	0	0	0	0	0	0	0
065cec26a69d7f994c930d3c6dbc48f6	0	0	0	0	0	2	0	0	0	0	0	0	0	0	0	0	0	0	0	0	0	0	0	0	0	0	0	0	0	0	0	0	0	0	0	0	0	0	0	0	0	0	0	0	0	0	0	0	0
a575163071a02c052bc7ad0c37a7f9a5	0	0	0	0	0	0	0	0	0	0	0	0	0	0	0	0	0	0	0	0	0	0	0	0	0	0	0	0	0	0	0	0	0	0	0	5	0	0	0	0	0	0	0	0	0	0	0	0	0
c430f56ac199f1bbb1f7e230b141ee11	0	0	0	0	0	0	0	0	0	0	0	0	0	0	0	0	0	0	0	0	0	0	0	0	0	0	0	0	0	0	0	0	0	0	0	0	0	0	0	0	0	0	0	0	0	12	0	0	0
50e0ad7e5545f845fe4f844f7b8f5cfe	0	0	0	0	0	0	0	0	0	0	0	0	0	0	0	0	0	0	0	0	0	0	0	0	0	0	0	0	0	0	0	0	0	0	0	0	0	0	0	0	0	0	0	0	0	26	0	0	0
234526642990c9e7de9001f9c5aa9703	0	0	0	0	0	0	0	0	0	0	0	0	0	0	0	0	0	0	0	0	0	0	0	0	0	0	0	0	0	90	0	0	0	0	0	0	0	0	0	0	0	0	0	0	0	0	0	0	0
8c5695121b631c33832631559e6dab1f	0	0	0	0	0	0	0	0	0	0	0	0	0	0	0	0	0	0	0	0	0	0	0	0	0	0	0	0	0	0	0	0	0	0	0	0	0	0	0	0	0	0	0	0	0	23	0	0	0
9a290c0e203caa18c3e0daccd4851f3c	0	0	0	0	0	0	0	0	0	0	0	0	0	0	0	0	0	0	0	0	0	0	0	0	0	0	0	0	0	0	0	0	0	0	0	0	0	0	0	0	0	0	0	0	0	0	0	0	0
cd37e910d54da94ee48a4b5388087725	0	0	0	0	0	0	0	0	0	0	0	0	0	0	0	0	0	0	0	0	0	0	0	0	0	0	0	0	0	0	0	0	0	0	0	0	9	0	0	0	0	0	0	0	0	0	0	0	0
5e33f7a056b094f0203b317353a5936f	65	0	0	0	0	0	0	0	0	28	0	0	0	0	0	0	20	72	0	0	0	0	0	0	0	0	0	8377	0	16	62	0	0	0	0	0	0	0	0	463	61	0	0	0	0	0	0	0	0
a12bea041e06c4c8858d3bfa3a87ddf6	0	0	0	0	0	0	0	0	0	0	0	0	0	0	0	0	0	0	0	0	0	0	0	0	0	0	0	0	0	0	0	9	0	0	0	0	0	0	0	0	0	0	0	0	0	0	0	0	0
dfec0f6fbf0ddd7eea57864477f176f1	0	0	0	0	0	0	0	0	0	0	0	0	0	0	6	0	0	0	0	0	0	0	0	0	0	0	0	0	0	0	13	0	0	0	0	0	0	0	0	0	15	0	0	0	0	0	0	0	0
60c349a682a4c9763d7a64b39f1cf3fe	0	0	0	0	0	0	0	0	0	0	0	0	0	0	0	0	0	0	0	0	0	0	0	0	0	0	0	0	0	0	0	0	105	0	0	0	0	0	0	0	0	0	0	0	0	0	0	0	0
e5f4da80d9671ec1cf625bdc54c34fd6	0	0	0	0	0	0	0	0	0	0	0	0	0	0	0	0	0	0	0	0	0	0	0	0	0	0	0	0	0	0	0	0	0	0	0	0	0	0	0	0	0	0	0	0	0	71	0	0	0
78820656e9a22b9508fea5d10b562c5a	0	0	0	0	0	0	0	0	0	0	0	0	0	0	0	0	0	0	0	0	0	0	0	0	0	0	0	0	0	0	0	0	0	0	0	0	0	0	0	0	0	0	0	0	0	0	0	0	0
921366bedb3c0afe939e99f5b910679d	0	0	0	0	0	0	0	0	0	98	0	0	0	0	0	0	0	0	0	0	0	0	0	0	0	25	0	0	0	0	0	0	0	0	0	111	0	0	0	0	0	0	0	0	0	0	0	0	0
5881a781f9d446c09960f5aa9ae85ece	0	0	0	0	0	0	0	0	0	0	0	0	0	0	0	0	0	0	0	0	0	0	0	0	0	0	0	0	0	0	0	15	0	0	0	0	0	0	0	0	0	0	0	0	0	0	0	0	0
1c39f3cd1b0f46736e4d8fafba21442f	0	0	0	0	0	0	0	0	0	0	5	0	0	0	0	0	0	0	0	0	0	0	0	0	0	0	0	0	0	0	0	0	0	0	0	0	0	0	0	0	0	0	0	0	0	0	0	0	0
b1749ac0ab6cb240d876583c7eb1116d	0	0	0	0	82	0	0	0	0	0	0	0	0	0	0	0	0	5	38	0	0	0	0	0	0	0	18	0	0	0	0	0	0	0	0	0	0	0	0	0	10	0	0	0	0	0	0	0	0
2295b56e844801b9ffdbaf864b7ddc26	0	0	0	0	0	0	0	0	0	0	0	0	0	0	0	0	0	0	0	0	0	0	0	0	0	0	0	0	0	0	0	8	0	0	0	23	0	0	0	0	0	0	0	0	0	0	0	0	0
53f118488464355df48c06a69bb0fdba	0	0	0	0	0	0	0	0	0	0	0	0	0	0	0	0	0	0	0	0	0	0	0	0	0	0	0	0	0	0	0	0	0	0	0	0	28	0	0	0	0	0	0	0	0	0	0	0	1064
ecc5608d72314ceb9196472ac5d0835e	0	0	0	0	0	0	0	0	0	0	0	0	0	0	0	2	0	0	0	0	0	0	0	0	0	4	0	0	0	0	0	0	0	0	0	0	0	0	0	0	0	0	0	0	0	0	0	0	0
12ac4f1a6a831add7b3bd3f76c8f853f	6	0	0	0	0	0	28	0	0	0	0	0	0	0	4	0	0	29	0	0	0	0	0	0	0	0	0	0	0	12	0	4	0	50	0	0	0	14	0	0	12	42	0	0	0	0	41	0	0
323da5ae7a89cb12c93e805ec2da300e	0	0	0	0	0	0	0	0	0	0	0	0	0	0	0	0	0	0	0	0	0	0	0	0	0	0	0	0	0	0	0	0	0	0	0	0	0	0	0	0	0	0	0	0	0	32	0	0	0
ff20af1e602d525928877eba0d69b8f3	0	0	0	0	0	0	0	0	0	0	0	0	0	0	0	0	0	0	0	0	0	0	0	0	0	0	0	0	0	0	0	0	0	0	0	0	0	0	0	0	0	3	0	0	0	0	0	0	0
f54120c77985c31e6510e7fe1cacece8	0	0	0	0	0	0	0	0	0	0	0	0	0	0	0	0	0	0	0	0	0	0	0	0	0	0	0	0	0	0	0	0	0	0	0	0	71	0	0	0	0	0	0	0	0	0	0	0	0
4067c0b1b94c78199c9d7661b70adb69	0	0	0	0	0	0	0	0	0	47	0	0	0	0	0	0	0	0	0	0	0	0	30	0	0	0	0	0	0	0	0	0	0	153	0	0	0	0	0	0	0	0	0	0	0	28	4580	0	0
254d6088793f90e7e13ed5956d197bb4	0	0	0	0	0	0	0	0	0	0	0	0	0	0	0	0	0	0	0	0	0	0	0	0	0	0	0	0	0	0	0	0	0	0	0	0	0	0	0	0	0	92	0	0	0	0	0	0	0
fd9411d04eafe8d2a2161e8a74c304a8	0	0	0	0	0	0	0	0	0	0	0	0	0	0	0	0	0	0	0	0	0	0	0	0	0	0	0	0	0	0	0	0	0	0	0	0	0	0	0	0	16	0	0	0	0	0	0	0	0
f45c37f379f320b02043123ccfd7a113	0	0	0	51	0	0	0	0	0	0	0	0	0	0	0	0	0	0	0	0	0	0	0	0	0	0	0	0	0	0	0	0	0	0	0	0	0	0	0	0	0	0	0	0	0	0	0	0	0
3be1d59a9ab460746b6d5aa2ac540e64	0	0	0	0	0	0	0	0	0	0	0	0	0	0	0	0	0	0	0	0	0	0	10	0	0	0	0	0	0	0	0	0	0	0	0	0	0	0	0	0	0	0	0	0	0	0	0	0	0
6883ea33f5a8ad77024eaf5fd385e2bf	0	0	0	0	0	0	0	0	0	0	0	0	0	0	0	0	0	0	0	0	0	0	0	0	0	0	0	0	0	0	0	0	0	0	0	0	0	0	0	0	0	0	0	0	0	0	0	0	0
76646f3de3b8a703b71951b543cc0b67	0	0	0	0	0	0	0	0	0	0	0	0	0	0	0	0	0	0	0	0	0	0	0	0	0	0	0	0	0	0	0	0	0	0	0	0	0	0	0	0	0	0	0	0	0	0	21	0	0
6bba7aa7e732e14a4e4a01e2df569208	0	0	0	0	0	0	0	0	0	0	0	0	585	0	0	0	0	0	0	0	0	0	1299	0	0	0	0	0	0	0	0	0	0	0	0	0	12	0	0	0	0	0	0	0	0	0	0	0	0
d1ab0941270233369d3e230aa940d27e	38	0	0	0	0	0	0	0	0	0	0	0	0	0	0	0	0	0	0	0	0	0	0	0	0	0	0	0	0	0	0	0	0	0	0	0	0	0	0	0	0	0	0	0	0	0	0	0	0
98fef2f2511459629d07dcce902f7180	0	0	0	0	0	0	0	0	0	0	0	0	0	0	0	0	0	0	0	0	0	0	0	0	0	0	0	0	0	0	0	0	0	0	0	0	0	0	0	0	0	0	0	0	0	9	0	0	0
a06775b93ab8fec4155d9a8d07fc3611	0	0	0	0	0	0	0	0	0	0	0	0	0	0	0	0	0	0	0	0	0	0	0	0	0	24	0	0	0	0	0	0	0	0	0	0	0	0	0	0	0	0	0	4	0	0	0	0	0
80fa172e9189dd62d75ab340d75ab76e	0	0	0	0	0	0	0	0	0	0	0	0	0	0	0	0	0	0	0	0	0	0	0	0	0	0	0	0	0	0	0	0	0	0	0	0	0	0	0	0	0	0	0	0	0	4	0	0	0
05cc0178d0364de706f612d53593df38	0	0	0	0	0	0	0	0	0	0	0	0	0	0	0	0	0	0	0	0	0	0	0	0	0	0	0	0	0	0	0	0	0	104	0	0	0	0	0	0	0	0	0	0	0	0	0	0	0
94ff7d012f3e9de1380d36d9c05f9592	0	0	0	0	0	0	0	0	0	0	0	0	0	0	0	0	0	0	0	0	0	0	0	0	0	0	0	0	0	0	0	0	0	0	0	0	118	0	0	0	0	0	0	0	0	0	0	0	0
f23b3e0c2c024bbb05c31d1927d503fa	0	0	0	0	0	0	0	0	0	0	0	0	0	0	0	0	0	0	0	0	0	0	0	0	0	0	0	0	0	0	0	0	0	0	0	0	0	0	0	0	7	0	0	0	0	0	0	0	0
8085d62e0f8a193670cdb997693c680a	0	0	0	0	0	0	0	0	0	0	0	0	0	0	0	0	0	0	0	0	0	0	0	0	0	0	0	0	0	0	0	0	0	0	0	0	0	0	0	0	0	0	0	0	0	5	0	0	0
eedf81aace09ee2c0f6ec2b1669400a4	149	0	0	653	0	0	0	0	0	88	0	0	169	0	0	0	375	541	0	0	0	114	43	19	0	31	0	0	0	712	0	151	253	0	0	23	12	273	0	0	667	0	0	0	0	19	0	0	0
e422068a7feb17a20ec040ed9adc9103	0	0	0	0	0	0	0	0	0	0	0	0	0	0	0	0	0	0	0	0	0	0	0	0	0	5	0	0	0	0	0	0	0	0	0	0	10	41	0	0	0	0	0	0	0	0	0	0	0
33713f98d1434a126cd85ad7bb994b5b	0	0	11	0	0	27	32	0	0	14	0	0	0	0	0	0	0	0	177	22	0	0	0	0	0	0	0	74	0	0	0	0	0	131	0	0	9	0	0	9	16	0	0	0	0	0	0	0	0
569609c7e952d0ab2378e0fe43b1ad67	0	0	0	0	0	0	0	0	0	0	0	0	0	0	0	0	0	0	0	0	0	0	0	0	0	0	0	0	0	0	0	112	0	0	0	0	0	63	0	0	64	0	0	0	0	0	0	0	0
caf880353322488c96ceadbab6533a1e	0	0	0	0	0	0	0	0	0	0	0	0	0	0	0	0	0	0	0	0	0	0	0	0	0	0	0	0	0	0	184	0	0	0	0	0	0	0	0	0	0	0	0	0	0	0	0	0	114
74eb497179d7f3c86fec846db9aab7bb	8	0	0	0	0	0	435	0	0	0	0	0	254	0	0	384	0	0	0	0	0	0	0	0	0	0	0	0	0	0	0	0	0	0	0	80	0	0	0	0	0	0	0	0	0	0	0	0	0
3dbf37dafecf00c3656d5fb9b412eb42	0	0	0	0	0	0	0	0	0	0	0	0	0	0	0	0	0	0	0	0	0	0	0	0	0	0	0	0	0	0	0	0	0	0	0	0	0	0	0	0	0	0	0	0	0	29	0	0	0
78e95ede678e851130dad98f64a1e687	25	0	0	0	0	0	0	0	0	0	0	0	0	0	0	0	0	0	0	0	0	0	0	0	0	0	0	0	0	0	0	0	0	0	0	0	0	0	0	0	0	0	0	0	0	0	0	0	0
a54e690ed1763a34d81ed3f7f464e64f	0	0	0	0	3	3	0	0	0	0	0	0	0	0	0	13	0	0	0	0	0	0	17	0	0	0	0	0	1354	0	0	0	0	0	0	0	0	0	0	5	7	4	0	3	0	0	0	0	0
a96e49ff75b017ad2e0024d174496c9a	0	0	0	0	0	0	0	0	0	0	0	0	0	0	0	0	0	0	0	0	0	81	0	0	0	0	0	0	0	0	0	0	0	0	0	0	0	0	0	0	0	0	0	0	0	0	0	0	0
048f2122db35d75e38ce6aef5db3b4f1	0	0	0	0	0	0	0	0	0	0	0	0	0	0	0	0	0	0	0	0	0	33	0	0	0	0	0	0	0	0	0	0	0	0	0	0	0	0	0	0	0	0	0	0	0	0	0	0	0
ecf75bb1a39a1b2a26e3793bb6023534	0	0	0	0	0	0	0	0	0	0	0	0	0	0	0	0	0	0	0	0	0	0	0	0	0	0	0	0	0	0	0	0	0	0	0	0	0	0	0	0	0	0	0	0	0	0	3	0	0
fa257b10517df98bacf5cc15f8d085e3	0	0	0	0	0	0	0	0	0	0	0	0	0	0	0	0	0	0	0	0	0	0	0	0	0	0	0	0	0	0	0	0	2	0	0	0	0	0	0	0	0	0	0	0	0	0	0	0	0
f394bb4a7196290751a06bd43bf6483a	0	0	0	0	0	0	0	0	0	0	0	0	0	0	0	0	0	0	0	0	0	0	0	0	0	0	0	0	0	0	0	0	0	0	0	0	0	0	0	0	0	0	0	0	0	0	0	0	0
b899310b0da7b7531a297b02e2f18a84	0	0	0	0	0	4	0	0	0	0	0	0	0	0	0	0	0	0	0	0	0	0	0	0	0	0	0	0	0	0	0	0	0	0	0	0	0	0	0	0	0	0	0	0	0	0	0	0	0
f76108cf97af7ef7c67ec544c9573120	0	0	0	0	0	0	0	0	0	0	0	0	0	0	0	0	0	0	0	0	0	0	0	0	0	0	0	0	0	0	0	0	0	0	0	0	0	0	0	0	0	0	0	0	0	0	0	0	0
8ea783468d6a3e3e71369b37e1dfb848	0	0	3	0	0	0	0	0	0	0	0	0	0	0	0	0	0	0	0	0	0	0	0	0	0	0	0	0	0	0	0	0	0	0	0	0	0	0	0	0	0	0	0	0	0	53	0	0	0
79cb15376f74abeca6930241ca882a6d	0	0	0	0	0	0	0	0	0	0	0	0	0	0	0	0	0	0	0	0	0	0	0	0	0	0	0	0	0	0	0	0	0	0	0	0	0	0	0	0	0	0	0	0	0	7	0	0	0
e93cfcf401b4454ee866d9245dc8a962	0	0	0	0	0	0	0	0	0	0	0	0	0	0	0	0	0	0	0	0	0	0	0	0	0	0	0	0	0	0	0	0	0	0	0	0	99	0	0	0	0	0	0	0	0	0	0	0	0
5856d043699e220814043c7c3cab0560	0	0	0	0	0	0	0	0	0	0	0	0	0	0	0	0	0	0	0	0	0	0	0	0	0	26	0	0	0	0	0	0	0	0	0	0	0	0	0	0	0	0	0	0	0	0	0	0	0
77766b510ada083180a9363593264769	0	0	0	0	0	0	0	0	0	0	0	0	0	0	0	0	0	0	0	0	0	0	0	0	0	0	0	0	0	0	0	0	0	0	0	0	0	0	0	0	0	0	0	47	0	0	0	0	0
5b544fa90b1b720827f8eebcb64d0e00	0	0	0	0	0	0	0	0	0	0	0	0	0	0	0	0	0	0	0	0	0	0	0	0	0	0	0	0	0	0	0	0	0	0	0	0	0	0	0	0	0	0	0	0	0	27	0	0	0
ef25af4b72828fef3ea6f7a6578215bf	0	0	0	0	0	0	0	0	0	0	0	0	7	0	0	0	0	0	0	0	0	0	0	0	0	0	0	0	0	0	0	0	0	0	0	0	0	0	0	0	0	0	0	0	0	0	0	0	0
727ddd498657be8ee1c8857c52871ba3	0	0	0	0	0	0	0	0	0	0	0	0	0	0	0	0	0	0	0	0	0	0	0	0	0	0	0	40	0	140	0	0	0	0	0	0	0	0	0	0	0	0	0	0	0	0	0	0	0
06fd4e3bbbffeb689bd082df0f70ecb3	0	0	0	0	0	0	11	0	0	0	0	0	0	0	0	0	0	0	0	0	0	0	0	0	0	0	0	0	0	5	0	0	0	0	0	0	0	0	0	0	0	0	0	0	0	0	0	0	0
8f259f4caf9fe15a15f9f2efb4f54895	0	0	0	0	0	0	0	0	0	0	0	0	0	0	0	0	0	0	0	0	0	0	0	0	0	0	0	0	0	0	0	0	0	0	0	0	0	0	0	0	0	0	0	0	0	0	0	0	0
61cab52ecf7d604ce83cd0b5be914ecb	0	0	0	0	0	0	0	0	0	0	0	0	0	0	0	0	0	0	0	0	0	0	0	0	0	0	0	0	0	0	0	0	0	0	0	0	0	0	0	0	0	11	0	0	0	0	0	0	0
a8783c1ca02eb249df9cb7a760ca9461	0	0	0	7	0	0	0	0	27	0	0	0	0	0	0	0	0	0	0	0	0	0	0	0	0	0	0	0	0	0	0	0	9	0	0	0	0	62	0	0	0	0	0	0	0	0	0	0	0
ca83cef9ac13b828f2b9f1a6a798a69d	10	0	0	0	0	0	39	0	0	0	0	0	0	0	0	0	0	0	0	0	0	0	0	0	0	3	0	0	0	8	0	4	0	12	0	0	0	0	0	0	0	10	0	0	0	0	21	0	0
40485f4c742f9e08aac7ba218a0cafce	0	0	0	0	0	0	0	0	0	0	0	0	0	0	0	0	0	0	0	0	0	13	0	0	0	0	0	0	0	0	0	0	0	0	0	0	0	0	0	0	0	0	0	6216	0	0	0	0	0
113524531731432b2d73f1426d3ae4f7	67	0	0	0	0	0	0	0	0	0	0	0	0	0	34	0	0	0	0	0	0	0	0	0	0	0	0	0	0	0	0	0	0	0	0	0	0	0	0	0	0	0	0	0	0	0	0	0	0
e8077d6052a2b14893753a3955a3bb36	0	0	0	0	0	0	0	0	0	0	0	0	0	0	0	0	0	0	0	0	0	0	0	0	0	0	0	0	0	0	0	0	0	0	0	0	0	0	0	12	0	0	0	145	0	0	0	0	0
5a8192385c663dba0f740bde68081872	13	0	0	57	0	0	11	0	0	5	0	0	0	0	336	77	0	0	0	27	0	0	7	0	0	803	198	0	0	0	16	0	19	142	0	403	0	64	43	15	0	134	0	0	0	0	1225	0	0
e64ac9518dfdf660772100c99e23bc6f	0	0	0	0	0	0	0	0	0	0	0	0	0	0	0	0	0	0	0	0	0	0	0	0	0	0	0	0	0	0	0	0	0	0	0	0	0	0	0	0	0	0	0	0	0	0	0	0	0
[truncated: 10 more columns]

## Sheet: Figure 4A
Fig 4A
Data 1
infant Num	Group	Month	mouse Num	Cage	weight Day 0 (g) 3.9.17	Relative weighet to Day 0	%	Delta	weight Day 3 (g)	Relative weighet to Day 0	%	Delta	weight Day 7 (g)	Relative weighet to Day 0	%	Delta	weight Day 14 (g)	Relative weighet to Day 0	%	Delta	weight Day 21 (g)	Relative weighet to Day 0	%	Delta	weight Day 35 (g)	Relative weighet to Day 0	%	Delta	weight Day 43 (g)	Relative weighet to Day 0	%	Delta
15.1M	Abx Treatemt	1	1	1	30.5	1	100	0	32.6	0.935583	93.5583	-6.44172	34.3	1.12459	112.459	12.459	36.9	1.20984	120.984	20.9836	36.7	1.20328	120.328	20.3279	39.9	1.3082	130.82	30.8197	40.8	1.3377	133.77	33.7705
		1	2	2	37.3	1	100	0	35.1	1.06268	106.268	6.26781	37.1	0.994638	99.4638	-0.536193	42	1.12601	112.601	12.6005	42.6	1.14209	114.209	14.2091	44.5	1.19303	119.303	19.3029	44.3	1.18767	118.767	18.7668
		1	3	3	35.6	1	100	0	27.8	1.28058	128.058	28.0576	33.5	0.941011	94.1011	-5.89888	Euthanasia-injurd
157.1M		1	4	1	30.6	1	100	0	30.2	1.01325	101.325	1.3245	32.5	1.06209	106.209	6.20915	36	1.17647	117.647	17.6471	36	1.17647	117.647	17.6471	39.6	1.29412	129.412	29.4118	39.1	1.27778	127.778	27.7778
		1	5	2	35.6	1	100	0	34.2	1.04094	104.094	4.09357	35	0.983146	98.3146	-1.68539	38.8	1.08989	108.989	8.98876	40.8	1.14607	114.607	14.6067	41.6	1.16854	116.854	16.8539	42.1	1.18258	118.258	18.2584
		1	6	3	34.6	1	100	0	30.7	1.12704	112.704	12.7036	33.7	0.973988	97.3988	-2.60116	38.1	1.10116	110.116	10.1156	38.4	1.10983	110.983	10.9827	40.2	1.16185	116.185	16.185	40.4	1.16763	116.763	16.763
166.1M		1	7	1	33.5	1	100	0	33.2	1.00904	100.904	0.903614	35.5	1.0597	105.97	5.97015	38	1.13433	113.433	13.4328	38.5	1.14925	114.925	14.9254	39.4	1.17612	117.612	17.6119	40.3	1.20299	120.299	20.2985
		1	8	2	35.8	1	100	0	34.9	1.02579	102.579	2.5788	35.4	0.988827	98.8827	-1.11732	39	1.08939	108.939	8.93855	41.6	1.16201	116.201	16.2011	43.1	1.20391	120.391	20.3911	42.4	1.18436	118.436	18.4358
		1	9	3	34	1	100	0	30.7	1.10749	110.749	10.7492	32.6	0.958824	95.8824	-4.11765	35.2	1.03529	103.529	3.52941	36.3	1.06765	106.765	6.76471	39.9	1.17353	117.353	17.3529	41	1.20588	120.588	20.5882
87.1M	Control	1	19	7	29.4	1	100	0	30.5	1.03741	103.741	3.7415	31	1.05442	105.442	5.44218	35.2	1.19728	119.728	19.7279	37.7	1.28231	128.231	28.2313	41	1.39456	139.456	39.4558	43.7	1.48639	148.639	48.6395
		1	20	8	27	1	100	0	28.9	1.07037	107.037	7.03704	31.6	1.17037	117.037	17.037	36.6	1.35556	135.556	35.5556	36.8	1.36296	136.296	36.2963	37.7	1.3963	139.63	39.6296	41.2	1.52593	152.593	52.5926
		1	21	9	30.1	1	100	0	32.1	1.06645	106.645	6.64452	34.1	1.13289	113.289	13.289	38.5	1.27907	127.907	27.907	38.1	1.26578	126.578	26.5781	39	1.29568	129.568	29.5681	40.5	1.34551	134.551	34.5515
104.1M		1	22	7	28.4	1	100	0	31.5	1.10915	110.915	10.9155	33	1.16197	116.197	16.1972	33.4	1.17606	117.606	17.6056	38.1	1.34155	134.155	34.1549	40.8	1.43662	143.662	43.662	41.4	1.45775	145.775	45.7746
		1	23	8	25.4	1	100	0	28.2	1.11024	111.024	11.0236	31.1	1.22441	122.441	22.4409	35.7	1.40551	140.551	40.5512	36.4	1.43307	143.307	43.3071	36.5	1.43701	143.701	43.7008	39.8	1.56693	156.693	56.6929
		1	24	9	31.2	1	100	0	33.6	1.07692	107.692	7.69231	35.6	1.14103	114.103	14.1026	39.9	1.27885	127.885	27.8846	40.2	1.28846	128.846	28.8462	42.9	1.375	137.5	37.5	44.4	1.42308	142.308	42.3077
135.1M		1	25	7	28.5	1	100	0	31.3	1.09825	109.825	9.82456	32.5	1.14035	114.035	14.0351	34.2	1.2	120	20	36.9	1.29474	129.474	29.4737	39.4	1.38246	138.246	38.2456	41.3	1.44912	144.912	44.9123
		1	26	8	27.16	1	100	0	29	1.06775	106.775	6.77467	31.9	1.17452	117.452	17.4521	35.1	1.29234	129.234	29.2342	35.8	1.31811	131.811	31.8115	36.4	1.34021	134.021	34.0206	39.4	1.45066	145.066	45.0663
		1	27	9	25.8	1	100	0	27.6	1.06977	106.977	6.97674	30.3	1.17442	117.442	17.4419	34.3	1.32946	132.946	32.9457	35	1.35659	135.659	35.6589	36	1.39535	139.535	39.5349	37.3	1.44574	144.574	44.5736
139.1M		1	28	7	30.7	1	100	0	31.6	1.02932	102.932	2.9316	32.7	1.06515	106.515	6.51466	35.1	1.14332	114.332	14.3322	38	1.23779	123.779	23.7785	41.4	1.34853	134.853	34.8534	43.1	1.40391	140.391	40.3909
		1	29	8	31	1	100	0	31.2	1.00645	100.645	0.645161	33.5	1.08065	108.065	8.06452	36.7	1.18387	118.387	18.3871	37.8	1.21935	121.935	21.9355	38.7	1.24839	124.839	24.8387	41.2	1.32903	132.903	32.9032
		1	30	9	28.3	1	100	0	30.6	1.08127	108.127	8.12721	31.9	1.12721	112.721	12.7208	34.7	1.22615	122.615	22.6148	35.8	1.26502	126.502	26.5018	35.2	1.24382	124.382	24.3816	36.2	1.27915	127.915	27.9152

## Sheet: Figure 4B
Fig 4B
Data 1
infant Num	Group	Month	mouse Num	Cage	weight Day 0 (g)	Relative weight to Day0	%	Delta	weight Day 3 (g)	Relative weight to Day0	%	Delta	weight Day 7 (g)	Relative weight to Day0	%	Delta	weight Day 14 (g)	Relative weight to Day0	%	Delta	weight Day 21 (g)	Relative weight to Day0	%	Delta	weight Day 35 (g)	Relative weight to Day0	%	Delta	weight Day 42 (g)	Relative weight to Day0	%	Delta
15.1M	Abx Treatemt	1	1	1	24.3	1	100	0	24.3	1	100	0	25.3	1.04115	104.115	4.11523	27.6	1.1358	113.58	13.5802	28.7	1.18107	118.107	18.107	29.7	1.22222	122.222	22.2222	31.8	1.30864	130.864	30.8642
		1	2	2	21.4	1	100	0	21.1	0.985981	98.5981	-1.40187	22.2	1.03738	103.738	3.73832	23.1	1.07944	107.944	7.94393	25	1.16822	116.822	16.8224	26.7	1.24766	124.766	24.7664	27.5	1.28505	128.505	28.5047
157.1M		1	3	1	21.1	1	100	0	22	1.04265	104.265	4.2654	21.2	1.00474	100.474	0.473934	25.4	1.20379	120.379	20.3791	26.6	1.26066	126.066	26.0664	27.4	1.29858	129.858	29.8578	29.6	1.40284	140.284	40.2844
		1	4	2	21.5	1	100	0	22	1.02326	102.326	2.32558	22.9	1.06512	106.512	6.51163	22.9	1.06512	106.512	6.51163	24.8	1.15349	115.349	15.3488	25.8	1.2	120	20	26.3	1.22326	122.326	22.3256
166.1M		1	5	1	22.9	1	100	0	23.7	1.03493	103.493	3.49345	24.7	1.0786	107.86	7.86026	26	1.13537	113.537	13.5371	27.4	1.19651	119.651	19.6507	29.5	1.28821	128.821	28.821	29.2	1.27511	127.511	27.5109
		1	6	2	24	1	100	0	24.1	1.00417	100.417	0.416667	25.1	1.04583	104.583	4.58333	25.4	1.05833	105.833	5.83333	27.4	1.14167	114.167	14.1667	30.6	1.275	127.5	27.5	29.6	1.23333	123.333	23.3333
182.1M		1	7	3	16.9	1	100	0	20.1	1.18935	118.935	18.9349	23.1	1.36686	136.686	36.6864	23.3	1.3787	137.87	37.8698	25.6	1.51479	151.479	51.4793	27.2	1.60947	160.947	60.9467	28.6	1.69231	169.231	69.2308
		1	8	4	23.1	1	100	0	23.8	1.0303	103.03	3.0303	24.5	1.06061	106.061	6.06061	25.8	1.11688	111.688	11.6883	27.9	1.20779	120.779	20.7792	29.8	1.29004	129.004	29.0043	29.3	1.2684	126.84	26.8398
183.1M		1	9	3	25.7	1	100	0	23.8	0.92607	92.607	-7.393	25.5	0.992218	99.2218	-0.77821	24.7	0.961089	96.1089	-3.89105	26.1	1.01556	101.556	1.55642	26.3	1.02335	102.335	2.33463	28.1	1.09339	109.339	9.33852
		1	10	4	21.9	1	100	0	21.5	0.981735	98.1735	-1.82648	23	1.05023	105.023	5.02283	23.9	1.09132	109.132	9.13242	24.9	1.13699	113.699	13.6986	25.3	1.15525	115.525	15.5251
285.1M		1	11	3	26.6	1	100	0	24.8	0.932331	93.2331	-6.76692	26.6	1	100	0	28.3	1.06391	106.391	6.39098	27.7	1.04135	104.135	4.13534	30.5	1.14662	114.662	14.6617	32.1	1.20677	120.677	20.6767
		1	12	4	28.8	1	100	0	26.6	0.923611	92.3611	-7.63889	28.3	0.982639	98.2639	-1.73611	28.2	0.979167	97.9167	-2.08333	29.4	1.02083	102.083	2.08333	30.7	1.06597	106.597	6.59722	30.5	1.05903	105.903	5.90278
87.1M	Control	1	13	7	30.1	1	100	0	28.5	0.946844	94.6844	-5.31561	29.2	0.9701	97.01	-2.99003	29.1	0.966777	96.6777	-3.32226	32	1.06312	106.312	6.31229	34.1	1.13289	113.289	13.289	35.1	1.16611	116.611	16.6113
		1	14	8	30.6	1	100	0	28.9	0.944444	94.4444	-5.55556	29.1	0.95098	95.098	-4.90196	29.8	0.973856	97.3856	-2.61438	30.8	1.00654	100.654	0.653595	32.8	1.0719	107.19	7.18954	33.7	1.10131	110.131	10.1307
		1	15	9	27.3	1	100	0	25.6	0.937729	93.7729	-6.22711	27.4	1.00366	100.366	0.3663	27.1	0.992674	99.2674	-0.732601	29.2	1.0696	106.96	6.95971	30.8	1.12821	112.821	12.8205	32.2	1.17949	117.949	17.9487
104.1M		1	16	7	27.9	1	100	0	26.7	0.956989	95.6989	-4.30108	27.8	0.996416	99.6416	-0.358423	27.6	0.989247	98.9247	-1.07527	29.6	1.06093	106.093	6.09319	32.5	1.16487	116.487	16.4875	33	1.1828	118.28	18.2796
		1	17	8	29.7	1	100	0	27.4	0.922559	92.2559	-7.74411	29.4	0.989899	98.9899	-1.0101	29.3	0.986532	98.6532	-1.3468	30.8	1.03704	103.704	3.7037	33.6	1.13131	113.131	13.1313	33.6	1.13131	113.131	13.1313
		1	18	9	25.4	1	100	0	24.4	0.96063	96.063	-3.93701	25.6	1.00787	100.787	0.787402	26.5	1.04331	104.331	4.33071	28.9	1.1378	113.78	13.7795	32	1.25984	125.984	25.9843	32.8	1.29134	129.134	29.1339
135.1M		1	19	7	23.8	1	100	0	23.1	0.970588	97.0588	-2.94118	23.7	0.995798	99.5798	-0.420168	24.7	1.03782	103.782	3.78151	27.6	1.15966	115.966	15.9664	29.2	1.22689	122.689	22.6891	31	1.30252	130.252	30.2521
		1	20	8	22.4	1	100	0	21.7	0.96875	96.875	-3.125	23.5	1.04911	104.911	4.91071	25.7	1.14732	114.732	14.7321	26.4	1.17857	117.857	17.8571	28.8	1.28571	128.571	28.5714	29.3	1.30804	130.804	30.8036
		1	21	9	25.1	1	100	0	24.1	0.960159	96.0159	-3.98406	26.1	1.03984	103.984	3.98406	25.8	1.02789	102.789	2.78884	27.1	1.07968	107.968	7.96813	30.2	1.20319	120.319	20.3187	31.1	1.23904	123.904	23.9044
139.1M		1	22	7	24.7	1	100	0	24.4	0.987854	98.7854	-1.21457	26.2	1.06073	106.073	6.07287	27.2	1.10121	110.121	10.1215	29.7	1.20243	120.243	20.2429	30.9	1.25101	125.101	25.1012	31.7	1.2834	128.34	28.3401
		1	23	8	25.9	1	100	0	24.2	0.934363	93.4363	-6.56371	25.6	0.988417	98.8417	-1.1583	26.7	1.03089	103.089	3.0888	28.3	1.09266	109.266	9.26641	30.9	1.19305	119.305	19.305	34.4	1.32819	132.819	32.8185
		1	24	9	22.5	1	100	0	21.9	0.973333	97.3333	-2.66667	23.5	1.04444	104.444	4.44444	26.8	1.19111	119.111	19.1111	27.2	1.20889	120.889	20.8889	30.5	1.35556	135.556	35.5556	32.3	1.43556	143.556	43.5556

[truncated: 20 more sheets: Figure 4C, Figure 4DE, Table 1, Table 2, Supplementary Figure 1, Supplementary Figure 2, Supplementary Figure 3, Supplementary Figure 4A, Supplementary Figure 4B, Supplementary Figure 4CD, Supplementary Figure 5AB, Supplementary Figure 5CD, Supplementary Figure 6, Supplementary Figure 7, Supplementary Table 2, Supplementary Table 5, Supplementary Table 6, Supplementary Table 7, Supplementary Table 8, Supplementary Table 10]
